# Supplementary material for: DNA methylome-wide alterations associated with estrogen receptor-dependent effects of bisphenols in breast cancer
Source: Clin Epigenetics. 2019 Oct 10;11:138. doi: 10.1186/s13148-019-0725-y (PMC6785895; doi:10.1186/s13148-019-0725-y)
Supplement: Supplementary file 3 — DNA methylome-wide results in biphenol-treated MCF-7 cells and in TCGA breast cancer patients. DNA methylome-wide results (DMPs and DMRs) of MCF-7 cells treated with BPA, BPF and BPS ± ERI for 48 hrs and DNA methylome-wide results (DMPs) of ER-positive breast cancer tissues when compared to adjacent normal tissues in TCGA breast cancer patients. (XLSX 2.310 kb) [file 13148_2019_725_MOESM3_ESM.xlsx]

## Sheet: Supporting data1_DMPs
Differentially methylated probes (DMPs or CpGs), their encompassing genes and their % methylation change (delta beta: Δß) in MCF-7 cells treated with BPA, BPF and BPS in the presence or absence of ERI for 48 hrs when compared to control
NA: not annotated	Δß (delta beta): beta in treated cells - beta in control
Gene	Chromosome number	CpG site	BPA (Δß)	BPF (Δß)	BPS (Δß)	BPA and ERI (Δß)	BPF and ERI (Δß)	BPS and ERI (Δß)	ERI (Δß)
NA	chr8	cg07107116	-24.4237
DNAJB12	chr10	cg24272309	-22.7674
NA	chr6	cg13423100	-21.8887
SLITRK1	chr13	cg04095724	-21.8251
FRMPD1	chr9	cg23390411	-19.2701
SLITRK6	chr13	cg19807476	-18.5297			-19.7394
DCC	chr18	cg08070751	-18.4755
KIF20B	chr10	cg25050170	-18.4285
NA	chr4	cg08606695	-18.4006
EGFLAM	chr5	cg07007062	-17.9284
NA	chr1	cg06008302	-17.9245
NA	chr7	cg08549035	-17.7966
NA	chr7	cg07283714	-17.4868
ANKRD44	chr2	cg00192703	-17.4649
PHLDB3	chr19	cg17337072	-17.381			-9.42949
OR4X2	chr11	cg19860067	-17.2002			-18.6657
NA	chr6	cg25407620	-17.1392
NUDT13	chr10	cg17739967	-17.1235
NA	chrX	cg21043160	-16.7857
NA	chr13	cg17990422	-16.7657
NA	chr2	cg11136654	-16.6786
PDE3A	chr12	cg04451134	-16.6673
NA	chr18	cg00182781	-16.5843
NA	chr11	cg21409174	-16.3583
ASGR2	chr17	cg11910759	-16.2881
KRTAP20-4	chr21	cg02945422	-16.0706
NA	chr4	cg12854421	-16.0354
NA	chr12	cg11544752	-15.9808			-9.93291
CCDC178	chr18	cg12286181	-15.9748
WDFY2	chr13	cg06158646	-15.8866
NA	chr18	cg16547127	-15.8723
NA	chr4	cg24148964	-15.8297
ARL13B	chr3	cg00338852	-15.7648
NA	chr7	cg15891645	-15.7433			-14.0751
NA	chr4	cg06923767	-15.739
CEP97	chr3	cg00482555	-15.6383
NA	chr8	cg15066135	-15.5348
NA	chr11	cg17460472	-15.4792
NA	chr3	cg10766588	-15.3004
IGF2BP2	chr3	cg19952454	-15.1655			-9.49445			6.21342
EXPH5	chr11	cg10022155	-15.1569
APC	chr5	cg23497707	-15.1208
FGF23	chr12	cg11235951	-14.9635
LOC374443	chr12	cg13211657	-14.8905
NA	chr18	cg15294150	-14.8747
L2HGDH	chr14	cg08122121	-14.8629
NA	chr7	cg06255442	-14.8484			-8.01535
IZUMO2	chr19	cg09650077	-14.7417
NA	chr2	cg15241449	-14.7266			-14.407
LTN1	chr21	cg27461548	-14.7023			-6.40083
IRF4	chr6	cg24319508	-14.6846			-11.3076
NA	chr8	cg00069815	-14.6463
NA	chr2	cg10904619	-14.6454
NA	chrX	cg07550287	-14.6369
NA	chr10	cg06996389	-14.6032			-11.4994
NA	chr15	cg27096661	-14.6004
PKDCC	chr2	cg22476504	-14.5475
LRIF1	chr1	cg18248911	-14.4551
SREBF1	chr17	cg16460860	-14.4178
SLC17A2	chr6	cg12453854	-14.3776
NA	chr7	cg25337786	-14.3731
NA	chr1	cg18399533	-14.3725
ITGA1	chr5	cg27003212	-14.3445
NA	chr19	cg15254954	-14.2816
MIR186	chr1	cg01118295	-14.2642			-8.73346
NA	chr14	cg20494424	-14.227
NA	chr12	cg18311704	-14.2228
ASXL3	chr18	cg09154732	-14.12
PCGEM1	chr2	cg12439024	-14.1155
NA	chr6	cg13427594	-14.0841	8.07049
SIX3	chr2	cg11008210	-14.0763
NA	chr1	cg22464884	-14.0655
GRIK4	chr11	cg24602134	-14.0549			-5.80676
GAS7	chr17	cg17040893	-13.987			-11.9142
SCIN	chr7	cg06843739	-13.8
ATAD2B	chr2	cg27095000	-13.7827
NA	chr14	cg23007425	-13.7643
NA	chr2	cg26369178	-13.7598
C8orf37-AS1	chr8	cg01355405	-13.7438			-9.28401
NA	chr2	cg07441761	-13.7437
RDH12	chr14	cg09208711	-13.7268		7.15876
EPHB2	chr1	cg20149170	-13.721
CASP4	chr11	cg15665081	-13.6771
LOC150935	chr2	cg10399921	-13.5733
FGF16	chrX	cg20638572	-13.5481
ODF2L	chr1	cg10424139	-13.5327
NADK2	chr5	cg09819502	-13.5256
DCDC1	chr11	cg27473842	-13.5169
ME3	chr11	cg02067222	-13.4249
RUNDC3B	chr7	cg06730942	-13.4111
CSMD3	chr8	cg16952928	-13.398			-6.70611
OR8U8	chr11	cg12771637	-13.3794
CSMD1	chr8	cg09044665	-13.3626			-14.6659
NA	chr1	cg06885320	-13.2973			-11.1012
SGCD	chr5	cg05683292	-13.2939
APBA1	chr9	cg06752313	-13.2728
MAD1L1	chr7	cg26066560	-13.2232
CSPP1	chr8	cg27473073	-13.2221
NA	chr1	cg24312042	-13.2209			-10.2814
GRK7	chr3	cg27638148	-13.1998
SH3YL1	chr2	cg21899975	-13.1279
ALKAL1	chr8	cg02490516	-13.117			-8.85645
EXTL1	chr1	cg05306637	-13.113
AKAP7	chr6	cg09804146	-13.1076			-3.98834
ZNF618	chr9	cg03989643	-13.0753			-10.9228
CLIC5	chr6	cg21944372	-13.0064
RPP40	chr6	cg19484645	-12.9741			-16.1758
ATXN8OS	chr13	cg25246876	-12.9495
NA	chr2	cg02627047	-12.9246
PIK3R4	chr3	cg07952081	-12.9174
PTPN21	chr14	cg01646508	-12.9155
CCDC110	chr4	cg19022908	-12.9068			-11.9189
LRMDA	chr10	cg23580089	-12.8882
TBC1D2	chr9	cg21281732	-12.8598
NA	chr8	cg26965236	-12.8552
FCHSD2	chr11	cg05679760	-12.8485			-14.8917
MED12L	chr3	cg01114224	-12.8417
VWC2	chr7	cg04904331	-12.8387
NA	chr7	cg17478894	-12.8293
DMRTC2	chr19	cg24872117	-12.8185			-8.42248
NA	chr2	cg07636117	-12.7647
PEMT	chr17	cg08388302	-12.7239
NA	chr12	cg08137890	-12.676				-7.3109
SGMS2	chr4	cg04080875	-12.6362			-7.82603
XKR6	chr8	cg02292205	-12.6286
NA	chr4	cg13394169	-12.5844
PDZRN3	chr3	cg25363347	-12.5441			-6.03525
DPYD	chr1	cg08024495	-12.5122
F13B	chr1	cg03138560	-12.4984
PGK2	chr6	cg22610258	-12.4851
RNF121	chr11	cg16373574	-12.4735
NA	chr6	cg22521707	-12.4643			-7.081
CPEB1	chr15	cg02385725	-12.4521
CNGB1	chr16	cg00241302	-12.4445
NA	chr13	cg16075164	-12.4337
NA	chr1	cg25222335	-12.4289
PLEKHA5	chr12	cg11802843	-12.4277
NA	chr8	cg21659494	-12.4124
SGIP1	chr1	cg06931515	-12.3983
PNRC1	chr6	cg10832088	-12.3496
NA	chr8	cg26431484	-12.3375
MAP3K4	chr6	cg02417862	-12.3244
SBNO2	chr19	cg18693051	-12.284		-17.2026				9.43508
NA	chr13	cg05417498	-12.2793
VAPA	chr18	cg25226066	-12.2754			-8.42054
NA	chr10	cg01032486	-12.272
HDAC9	chr7	cg19585556	-12.215
HECW1	chr7	cg16087544	-12.2034
NA	chr12	cg13785011	-12.2029
ITIH3	chr3	cg25413200	-12.1945			-8.64847
LST1	chr6	cg16795830	-12.1891					8.49452
ARV1	chr1	cg03017653	-12.178
STRAP	chr12	cg19817198	-12.1612
CCDC91	chr12	cg08568970	-12.1042
KRT73	chr12	cg07153441	-12.0767
PIP5K1B	chr9	cg16466357	-12.0735
NA	chr2	cg17203162	-12.0699
NA	chr12	cg03634007	-12.0687
MCC	chr5	cg23120101	-12.0636
ANKRD17	chr4	cg11175370	-12.0521
ADGRF3	chr2	cg24963286	-12.0429
SLC16A1	chr1	cg07176692	-12.0369
NA	chr15	cg05618429	-12.0318
PTPN3	chr9	cg08834554	-12.0298
PLA2G6	chr22	cg25562233	-12.0258
INCENP	chr11	cg22329548	-12.0005
ETAA1	chr2	cg02142708	-11.9667
NA	chr5	cg10628153	-11.9594
NA	chr11	cg05275576	-11.9566
OSTM1	chr6	cg24273792	-11.9552
IL5	chr5	cg23208285	-11.943
NA	chr2	cg01496664	-11.9388			-13.192
APOLD1	chr12	cg14060366	-11.9202
NA	chr9	cg25512509	-11.9069			-7.17382
NA	chr5	cg13815383	-11.8947
NA	chr11	cg17804154	-11.8681
NA	chr1	cg00563824	-11.8622
PZP	chr12	cg17944251	-11.854
COL16A1	chr1	cg06488620	-11.8139
GSTCD	chr4	cg05576763	-11.8115			-6.82858
TBC1D2B	chr15	cg06750875	-11.8045
NA	chr15	cg17840123	-11.8043
ACAA2	chr18	ch.18.925473R	-11.8034
RNF219-AS1	chr13	cg18539122	-11.7581
NHS	chrX	cg25231904	-11.7579
KRTAP24-1	chr21	cg25606766	-11.7534
CPLX1	chr4	cg04001307	-11.7193			-10.6833
DCDC2	chr6	cg15986314	-11.7062
BTG4	chr11	cg23756005	-11.6727			-8.77668
NA	chr8	cg11120154	-11.6656
LONP2	chr16	cg09945985	-11.6634			-4.88717
NA	chr5	cg00811436	-11.6481			-10.0306
F11	chr4	cg04349293	-11.6468
ARHGEF12	chr11	cg13150123	-11.611
ASAP2	chr2	cg14755414	-11.5982
NA	chr3	cg03430110	-11.568
TGFBR3	chr1	cg03166702	-11.5446
FBXO16	chr8	cg00152613	-11.5382			-11.0109
SBSPON	chr8	cg17661686	-11.5152
NA	chr2	cg14067217	-11.4691
NA	chr3	cg01044025	-11.4539
NA	chr5	cg17779085	-11.4251
TMCO5A	chr15	cg11854043	-11.362
SMIM10	chrX	cg21238772	-11.3535
NA	chr8	cg20053366	-11.3469
NA	chr5	cg02775910	-11.3402
SERPINA6	chr14	cg09147827	-11.3394
NA	chr4	cg13578070	-11.3327
NA	chr6	cg11721349	-11.328
NA	chr10	cg00299543	-11.2999
NA	chr12	cg23759367	-11.2588
HLA-G	chr6	cg14574237	-11.2509			-9.9291
P3H2	chr3	cg05695962	-11.2465
NA	chr8	cg16663747	-11.2306
GJB2	chr13	cg19037327	-11.2092
SLC6A6	chr3	cg13496041	-11.2029		-6.57388
RGS5	chr1	cg04353106	-11.179
NA	chr3	cg25445552	-11.1712			-11.5071
MAGI1	chr3	cg16356053	-11.17
WDFY2	chr13	cg23389775	-11.1658
MOGAT3	chr7	cg08630869	-11.1568			-12.6917
NA	chr17	cg16226020	-11.0871
ASB7	chr15	cg03896944	-11.0682
ITGA4	chr2	cg02609279	-11.0596
IQSEC3	chr12	cg13147090	-11.057
NAV1	chr1	cg05063296	-11.028
NA	chr1	cg22519184	-10.9995
SNORD114-3	chr14	cg04656334	-10.9991
GRIN2B	chr12	cg06111374	-10.9937			-8.89592
KATNA1	chr6	cg26432608	-10.9877
ATP6AP1L	chr5	cg17534485	-10.9848
CENPP	chr9	cg00875909	-10.9807		3.43539	-8.47599
NA	chr1	cg00813233	-10.9736
NA	chr13	cg23061121	-10.9732
MIR137HG	chr1	cg09896412	-10.9661
PRDM16	chr1	cg10442735	-10.9645			-9.67985
NA	chr1	cg00001593	-10.9491			-7.59396
APOBEC3G	chr22	cg23896816	-10.9467
CDH18	chr5	cg20803418	-10.9349			-14.0108
NA	chr22	cg06034513	-10.9098
NA	chr11	cg23523093	-10.883
RDH10	chr8	cg19631792	-10.8721
LYPD6	chr2	cg18262105	-10.8696			-6.20532
RLF	chr1	cg25913441	-10.8612
PLOD2	chr3	cg02843684	-10.8536
NA	chr8	cg09299770	-10.8491
NA	chr9	cg01833024	-10.8296
CPS1	chr2	cg21967368	-10.8275
PPHLN1	chr12	cg11425279	-10.8265
NA	chr1	cg02523978	-10.8196
ABT1	chr6	cg15379240	-10.8164
NA	chr12	cg09983640	-10.8103			-7.61348
MAPK1IP1L	chr14	cg07127103	-10.798			-9.75104
SWT1	chr1	cg08887114	-10.7978
GTDC1	chr2	cg11389618	-10.7869
NA	chrX	cg27139938	-10.7837
ARHGAP22	chr10	cg03564584	-10.7735			-8.12879
PNPLA6	chr19	cg04579622	-10.7728			-7.9451
NA	chr7	cg07552315	-10.7642
NA	chr1	cg03544486	-10.7564
NA	chr6	cg15074957	-10.7215
PP12613	chr4	cg04476764	-10.7205
NA	chr8	cg12016218	-10.718
NA	chr1	cg15575875	-10.7171
NA	chr12	cg11114579	-10.7025
NA	chr2	cg01997884	-10.6956
GAK	chr4	cg05914088	-10.6951
ELOVL3	chr10	cg18288462	-10.6918
CALHM3	chr10	cg23603852	-10.6886
EFNB1	chrX	cg22355031	-10.6856
SNORD119	chr20	cg18730744	-10.6853
CMTM4	chr16	cg17752755	-10.6662
HTR3D	chr3	cg12749468	-10.6596			-8.50269
NA	chr7	cg02788834	-10.659
NA	chr18	cg14666997	-10.6174			-8.23077
NA	chr2	cg05209511	-10.6114
CD28	chr2	cg02099418	-10.5979			-9.46775
SP9	chr2	cg01269597	-10.5876
NA	chr2	cg05772390	-10.5866
NA	chr2	cg19528682	-10.582
ATXN3	chr14	cg04314597	-10.5744
RPTOR	chr17	cg08454507	-10.5609
LRRC66	chr4	cg23789604	-10.5327
CSMD1	chr8	cg15195541	-10.5233
MT1A	chr16	cg06238287	-10.5077
NA	chr13	cg15715045	-10.5075
NA	chr3	cg21411832	-10.5044			-4.11952
NA	chr5	cg10220025	-10.4875
NA	chr5	cg22019189	-10.4857
FOXN3	chr14	cg00842076	-10.4745
CXCL8	chr4	cg04392234	-10.4705
CYP27C1	chr2	cg11107669	-10.4681			-7.74174
PCBP1-AS1	chr2	cg11610004	-10.4629
COPS3	chr17	cg02928935	-10.4535
ZBED9	chr6	cg01605921	-10.4528
MAN1C1	chr1	cg11217953	-10.4511
NA	chr17	cg12108278	-10.4356			-9.19018
INSL6	chr9	cg00737548	-10.4353
NA	chr2	cg06369108	-10.424
KRTAP10-3	chr21	cg03418563	-10.4214
CUX2	chr12	cg04025761	-10.4176
GPC6	chr13	cg09891221	-10.4143
NA	chr7	cg08540029	-10.4129			-11.9581
NA	chr9	cg00012722	-10.3919
B4GALT4	chr3	cg24175311	-10.3898
DGLUCY	chr14	cg08741064	-10.377
NA	chr1	cg26807029	-10.3724			-10.0084
ACOT11	chr1	cg07576219	-10.366
TRAPPC12	chr2	cg17018422	-10.3654
NA	chr14	cg21870299	-10.3652
FAM19A4	chr3	cg05010551	-10.3511
NYX	chrX	cg18495224	-10.3478
ACKR2	chr3	cg16851322	-10.3446
ECHDC2	chr1	cg13078931	-10.3359
KLF17	chr1	cg09801837	-10.3317			-7.47318
RGL1	chr1	cg00018391	-10.3201						5.82768
ADK	chr10	cg19845971	-10.3155
FLI1	chr11	cg14801518	-10.3133			-10.2614
NA	chrX	cg14388009	-10.3057			-10.2362
PTBP2	chr1	cg06617501	-10.3007
MX1	chr21	cg13575216	-10.2864			-8.79829
LINC01623	chr6	cg19628964	-10.2864
VPS28	chr8	cg07504457	-10.2809
NTM	chr11	cg05806689	-10.2786
C1QTNF7	chr4	cg04067612	-10.2745			-9.39912
NA	chr4	cg13301716	-10.2677
BDNF	chr11	cg08388004	-10.2587			-9.49777
SH3TC1	chr4	cg02971546	-10.2415
NA	chr12	cg01890321	-10.2299			-12.8577
NA	chr7	cg08657851	-10.2162			-6.88819
CMIP	chr16	cg03279903	-10.2062
IGFL2	chr19	cg20459022	-10.1968
SMYD4	chr17	ch.17.79071R	-10.1824			-7.54406
PNOC	chr8	cg20274304	-10.1796			-11.8954
NA	chr6	cg05275495	-10.1756
NA	chr2	cg08169092	-10.1705			-4.35766
RIMBP2	chr12	cg15458996	-10.154
YAF2	chr12	cg11570494	-10.1379
GREM2	chr1	cg00209105	-10.1186			-11.2655
ADARB2	chr10	cg09867002	-10.1157
UBA6-AS1	chr4	cg26891290	-10.0977
NKX6-1	chr4	cg25830182	-10.0883
BCYRN1	chrX	cg08699828	-10.0878
NA	chr4	cg03635702	-10.0842
SFRP2	chr4	cg05961809	-10.08			-10.6523
CNGB3	chr8	cg23301462	-10.0613
NA	chr1	cg11743078	-10.0478
CARS	chr11	cg11849638	-10.0405
ENPEP	chr4	cg10416735	-10.0367
STAP1	chr4	cg09734798	-10.0324
KRT6A	chr12	cg19023350	-10.0279
EHBP1	chr2	cg19446589	-10.0204
NGB	chr14	cg04164499	-10.0172
NA	chr2	cg15712730	-10.0165			-8.11487
KAT6B	chr10	cg00366037	-10.0034			-9.6093
PHF21A	chr11	cg13529668	-9.99801			-10.2355
MTUS1	chr8	cg22771894	-9.99258
POLA1	chrX	cg03607379	-9.98595
NA	chr3	cg11531492	-9.97803
KCNMA1	chr10	cg01458041	-9.97664						5.72344
NA	chr14	cg21842262	-9.97422
NA	chr1	cg01909681	-9.95492			-5.71688
PDCD4	chr10	cg27019757	-9.95402
NA	chr9	cg04340318	-9.9442
TSNARE1	chr8	cg16240835	-9.94057
ODC1	chr2	cg11668917	-9.93239
PCDH7	chr4	cg11848424	-9.92557
EIF2AK3	chr2	cg03775032	-9.92545
NGEF	chr2	cg14242532	-9.91362			-7.79947
SKI	chr1	cg07333862	-9.90589
BLOC1S5-TXNDC5	chr6	cg18114431	-9.90009
NA	chr5	cg23858394	-9.89664
NA	chr1	cg24949436	-9.89611
GNG12-AS1	chr1	cg06256838	-9.89209			-9.45481
NA	chr4	cg22468823	-9.88214
ZNF618	chr9	cg13482911	-9.87756
OR2T12	chr1	cg21703926	-9.87606
TNIK	chr3	cg08054094	-9.87321
SPECC1	chr17	cg09532679	-9.86286
PLPP3	chr1	cg00388442	-9.86046
AUNIP	chr1	cg20939042	-9.84226
NA	chr15	cg15661950	-9.84219
ZNF292	chr6	cg02930627	-9.83335
NA	chr11	cg25248213	-9.82792		4.14431	-6.53558
NA	chr1	cg23289954	-9.82136			-5.87678
MAML3	chr4	cg06350844	-9.82134			-11.4503
NLGN1	chr3	cg04295473	-9.81902
TTC28	chr22	cg26249524	-9.80918
ZNF169	chr9	cg03808528	-9.79853
UMAD1	chr7	cg07628784	-9.7916			-10.6557
FLI1	chr11	cg00344445	-9.769
TAX1BP1	chr7	cg18272543	-9.76713			-11.1115
CYP7B1	chr8	cg19424531	-9.76514
CDX1	chr5	cg26265609	-9.76427
NA	chr16	cg11288672	-9.76286
MYRIP	chr3	cg24302623	-9.76223	-5.44764
RFLNA	chr12	cg05454074	-9.76205
PRKCH	chr14	cg09357761	-9.76049
LOC284395	chr19	cg18802754	-9.7591
NA	chr13	cg07836022	-9.73587
CCDC88C	chr14	cg18922582	-9.7327
DPPA2	chr3	cg01895333	-9.73234			-6.26758
SLC9A1	chr1	cg25175271	-9.70533
PACRG	chr6	cg06648782	-9.68844
ITPK1	chr14	cg24156331	-9.68837
NA	chr2	cg24452349	-9.68745
NA	chr7	cg05854177	-9.67955
LINC00673	chr17	cg06204755	-9.66601			-9.35007
COL4A5	chrX	cg03087945	-9.65201
CUBN	chr10	cg24571822	-9.64676
TOX2	chr20	cg13042072	-9.64351
NA	chr11	cg18202440	-9.62999
NA	chr13	cg09801968	-9.62145
ACTG1P17	chr15	cg25883461	-9.61519
PARD3	chr10	cg20154207	-9.60762
NA	chr3	cg21621826	-9.60761
CCDC65	chr12	cg02982793	-9.59885
NA	chrX	cg03508646	-9.59321			-6.35904
AMPD3	chr11	cg24435741	-9.58989
NA	chr8	cg24331722	-9.58796
UACA	chr15	cg00533523	-9.58241
NA	chr2	cg18091960	-9.5804
NA	chr14	cg06369187	-9.57972
FLJ42969	chr8	cg10793193	-9.5761
NA	chr13	cg22345971	-9.57401
TNFSF11	chr13	cg18090487	-9.57334			-9.49021
KIF3B	chr20	cg10991681	-9.56809
ANAPC16	chr10	cg13665981	-9.55525
MUC1	chr1	cg13804478	-9.55106
NA	chr11	cg15116445	-9.54768
YARS2	chr12	cg10246141	-9.54708
UGGT2	chr13	cg27426468	-9.5293
EFCAB10	chr7	cg16657691	-9.52551
NA	chr1	cg03482059	-9.52098
PACRG	chr6	cg13326844	-9.51584
EIPR1	chr2	cg17823430	-9.51311
NMNAT3	chr3	cg06322253	-9.51011
NA	chr2	cg16846530	-9.50473
MAN1C1	chr1	cg02167945	-9.50135
GCSAML	chr1	cg06490751	-9.48825
CEMIP	chr15	cg16530970	-9.47911
C21orf59	chr21	cg20281082	-9.4765
NA	chr13	cg07346464	-9.46836		7.12519
PANX1	chr11	cg22403906	-9.46794
GTF3C6	chr6	cg04140496	-9.46519
NA	chr10	cg19301501	-9.45569
PCDHA1	chr5	cg17074880	-9.45528
GPX6	chr6	cg11614212	-9.4509
GSX2	chr4	cg10248878	-9.44551
INHBA-AS1	chr7	cg04712314	-9.43919			-10.7458
MB21D2	chr3	cg00770773	-9.43319
RGS12	chr4	cg04431742	-9.42567
SH3PXD2A	chr10	cg11845273	-9.42507
ARHGAP18	chr6	cg14873182	-9.41531
WDR25	chr14	cg11093939	-9.41528
DLGAP1	chr18	cg21053831	-9.41056
NA	chr4	cg14508128	-9.41055
ROBO2	chr3	cg27159868	-9.40901
CALCB	chr11	cg25372278	-9.40803
NA	chr1	cg11816065	-9.38846
S100A5	chr1	cg19808620	-9.37845			-8.16046
BUB3	chr10	cg22026423	-9.37839
GRM8	chr7	cg27393597	-9.36983
ITPKB	chr1	cg23446277	-9.36914
NA	chr8	cg11933583	-9.36455
CHEK2	chr22	cg00711252	-9.36024
NA	chr1	cg00181550	-9.3523
PDLIM1	chr10	cg26399995	-9.34692			-5.7964
NA	chr6	cg01942777	-9.34248
NA	chr1	cg17477162	-9.34225
ZDHHC11	chr5	cg19103546	-9.3405			-10.9099
MYO15A	chr17	cg10858337	-9.33972
LOC285762	chr6	cg04472859	-9.33649
NA	chr2	cg07307994	-9.33621
PLA2G1B	chr12	cg16262173	-9.32703
USP25	chr21	cg21058842	-9.31937
NA	chr17	cg12442434	-9.31732
KAT6A	chr8	cg02913714	-9.30933
HTR3A	chr11	cg20133575	-9.29702			-6.60613
NIPAL3	chr1	cg21298759	-9.28686
NA	chr13	cg00739805	-9.27494
ZFAT	chr8	cg16164496	-9.27327
NA	chr11	cg27599304	-9.27034
NA	chr2	cg03254023	-9.26334
OR52M1	chr11	cg08325124	-9.24952
NA	chr22	cg07250165	-9.24922			-8.28064
UBAP1	chr9	cg10293541	-9.24914
DOCK1	chr10	cg09796529	-9.24339			-10.4974
NA	chr5	cg05209493	-9.24046
CBLB	chr3	cg05955997	-9.2368
PCNX1	chr14	cg02308718	-9.23658
ATP8A2	chr13	cg25618198	-9.23123
CCDC140	chr2	cg13495369	-9.22787
NEUROG1	chr5	cg11144641	-9.22485
CAVIN3	chr11	cg20938665	-9.2193
SHISA3	chr4	cg01462545	-9.21925			-9.92286
NA	chr19	cg03297013	-9.20693
NA	chr1	cg08530632	-9.20593
NA	chr5	cg20310230	-9.1958
NA	chr2	cg00326825	-9.19052
NA	chr1	cg27504156	-9.18792
PROX1	chr1	cg13921308	-9.18693
C5orf56	chr5	cg00594167	-9.1816				6.09353
PRIM2	chr6	cg13506019	-9.17455
KLHL13	chrX	cg07468307	-9.16752
ST5	chr11	cg18107663	-9.16295
RD3	chr1	cg06676751	-9.15764
NA	chr3	cg18517890	-9.14575
HIF1AN	chr10	cg12955022	-9.13964
NCSTN	chr1	cg05865596	-9.13698
CLN8	chr8	cg24578875	-9.13587
NA	chr2	cg16915426	-9.13171
CBFA2T3	chr16	cg09333956	-9.13028
NKAIN1	chr1	cg20291363	-9.12778
HMG20A	chr15	cg22256960	-9.12246			-8.22171
MAP4K4	chr2	cg22148388	-9.1201			-11.0644
NA	chr4	cg06923084	-9.11863
RAP1GAP2	chr17	cg11869193	-9.11841
RNF217	chr6	cg07439975	-9.11661			-9.18958
NA	chr2	cg12182514	-9.11631
NA	chr2	cg10403853	-9.11438
BCL2	chr18	cg12696761	-9.11344
NA	chr6	cg22862357	-9.10208
DUXA	chr19	cg13472369	-9.10188
NA	chr5	cg22075979	-9.08983
NA	chr4	cg07893738	-9.08929
BPIFB3	chr20	cg26111757	-9.07972
SLC8A1	chr2	cg06708378	-9.07824			-7.26285
LYRM2	chr6	cg08690976	-9.07662
NA	chr4	cg14972256	-9.07658
MTMR7	chr8	cg25964213	-9.07288			-8.20796
ARIH2	chr3	cg23732483	-9.06619
GRIP2	chr3	cg24827726	-9.06598
NA	chr2	cg05615968	-9.0601			-8.74157
NA	chr7	cg23117723	-9.05503
ADGRD1	chr12	cg11821532	-9.03357
CDH18	chr5	cg10763807	-9.03169
ASTN2	chr9	cg27167565	-9.02317
NA	chr4	cg19604703	-9.02264
MTHFD1	chr14	cg13581475	-9.01305
ISG20	chr15	cg23755440	-9.01235			-6.43191
NTNG2	chr9	cg15920352	-9.01219		-7.69893				10.9176
NA	chr6	cg25140612	-9.0106
SKAP2	chr7	cg03730533	-9.00845
LOXL4	chr10	cg11632906	-9.0004
MYOM3	chr1	cg23180393	-8.99965
NA	chr8	cg17304007	-8.99107
NA	chr14	cg20788508	-8.98539
LINC00423	chr13	cg22450120	-8.98083			-9.63206
IL17REL	chr22	cg12009803	-8.9775
NA	chr12	cg13949073	-8.97402
NA	chr10	cg02485018	-8.96751
POLR3E	chr16	cg27487344	-8.958			-5.47467
SNRPN	chr15	cg12509344	-8.95789		5.70409
GAS7	chr17	cg24735714	-8.9569
ZNF799	chr19	cg01523027	-8.95638
DGKD	chr2	cg13779327	-8.95484				-19.621
NA	chr1	cg18721807	-8.94813
SGF29	chr16	cg24640360	-8.94149
EXOC6B	chr2	cg23597826	-8.93405
WDR89	chr14	cg13801367	-8.929
LNPEP	chr5	cg26182335	-8.92431
NA	chr12	cg16689225	-8.92314
LINC00189	chr21	cg20561941	-8.90308
NA	chr10	cg22821709	-8.8999
LINC00620	chr3	cg18476492	-8.89891
NA	chr13	cg18353747	-8.89329
NA	chr6	cg17945766	-8.89207
LNX1	chr4	cg12114584	-8.89086
IL4	chr5	cg18617786	-8.88836
NA	chr4	cg00776427	-8.88717
PIK3R6	chr17	cg08697847	-8.88671
SYK	chr9	cg14005120	-8.88521
CR1L	chr1	cg12522303	-8.86286
WASL	chr7	cg14118814	-8.85667
FOXN3	chr14	cg04912712	-8.85553
SLITRK6	chr13	cg14623269	-8.84462
NA	chr4	cg08621422	-8.84215
MUS81	chr11	cg05179501	-8.84195
ADCY9	chr16	cg04173762	-8.83964
NA	chr3	cg17757603	-8.83594
NFKBIB	chr19	cg24188561	-8.8261
NA	chr1	cg06703104	-8.82115
KPNA5	chr6	cg27419138	-8.81415
NA	chr12	cg16252691	-8.80886
DENND3	chr8	cg18525001	-8.80614
TEX44	chr2	cg22976585	-8.80603
NA	chr17	cg08770935	-8.80522
NA	chr8	cg05701478	-8.80435			-4.15847
LCE3E	chr1	cg03966582	-8.79966
NA	chr9	cg06984699	-8.79103			-9.75486
NA	chr18	cg15058764	-8.78739			-8.6483
NA	chr17	cg11515089	-8.78675
ACAD8	chr11	cg05317405	-8.78585
NA	chr21	cg27478969	-8.78519
ARHGEF10L	chr1	cg06848849	-8.77219
NA	chr11	cg12875760	-8.77165			-9.27898
NA	chr3	cg14310807	-8.76777
DAB2IP	chr9	cg15798008	-8.76737
NA	chr16	cg06110458	-8.76591			-6.44804
NA	chr18	cg12382923	-8.75502
TACR1	chr2	cg08945064	-8.75257
NA	chr21	cg25443055	-8.74755			-8.20587
CLRN1	chr3	cg15727053	-8.7303
NA	chr14	cg21868269	-8.72865
MAGEA1	chrX	cg15037594	-8.72763
RDH11	chr14	cg18968827	-8.72686
RPGRIP1L	chr16	cg05258531	-8.72612
ENTPD8	chr9	cg01467973	-8.72517
STXBP5	chr6	cg08310567	-8.72178
NA	chr6	cg13761595	-8.71949
NA	chr6	cg16917697	-8.71409
PLXDC2	chr10	cg14822229	-8.7088
NA	chr4	cg03487269	-8.70772
NA	chr2	cg02746842	-8.70226			-9.01321
TBCD	chr17	cg00920422	-8.70144
KRT74	chr12	cg05803533	-8.70098
RTF1	chr15	cg19573841	-8.70003
RPL39	chrX	cg15341874	-8.69966				-16.583
CD83	chr6	cg18024018	-8.69758
NA	chr7	cg22861173	-8.69555			-3.10311
IQSEC1	chr3	cg03325598	-8.68706
NA	chr6	cg08163175	-8.68592
TNNI1	chr1	cg22449085	-8.68307
SEMA6D	chr15	cg01320211	-8.68247			-8.40136
LOC401320	chr7	cg23540361	-8.67323
RAB11FIP4	chr17	cg24699097	-8.67244
ACSS2	chr20	cg16301299	-8.6688
NA	chr2	cg23375545	-8.66845
NA	chr2	cg06460935	-8.66626
NA	chr11	cg04475687	-8.65814
NA	chr18	cg07053618	-8.65601			-11.5016
PPP1R13B	chr14	cg15980810	-8.65246
NA	chr3	cg20637026	-8.65111
NA	chr6	cg22982654	-8.65084
CHRNB3	chr8	cg10853886	-8.64977		5.05216
CDH12	chr5	cg00297386	-8.64782
SOD2	chr6	cg27624424	-8.64287
NA	chr10	cg06454152	-8.64036			-7.08759
NA	chr7	cg18129805	-8.63444
SRPK2	chr7	cg01776199	-8.633
GPR68	chr14	cg12731089	-8.62925
NA	chrX	cg01587597	-8.62683
ZCCHC4	chr4	cg26487582	-8.6242
NRXN1	chr2	cg26489427	-8.61863
NA	chr3	cg05046444	-8.61773
NA	chr12	cg10608166	-8.61508
NA	chr13	cg04939172	-8.61162
EGFL7	chr9	cg14548542	-8.60681
NA	chr8	cg12549881	-8.60665
PIK3CD	chr1	cg08249750	-8.60533
ARMC9	chr2	cg15904825	-8.60335
HPN-AS1	chr19	cg09960641	-8.59919
NA	chr4	cg07856552	-8.59193
C10orf88	chr10	cg18565342	-8.59052
NA	chr22	cg02648471	-8.58801
FBRSL1	chr12	cg02565297	-8.58402
METAP2	chr12	cg07063357	-8.57719
MIR100HG	chr11	cg24493634	-8.57573
AXIN1	chr16	cg09207601	-8.57525
LZTS2	chr10	cg25096861	-8.57224
ST18	chr8	cg04065304	-8.57115
PCBP3	chr21	cg21852578	-8.56991
PLK5	chr19	cg14028564	-8.56758
NA	chr6	cg05288346	-8.56756
NA	chr1	cg26200867	-8.56722
NA	chr6	cg04481295	-8.55245
NA	chr15	cg09662930	-8.54622			-9.64471
GLE1	chr9	cg17879823	-8.5403
NA	chr7	cg27501746	-8.53798			-7.81796
FABP5	chr8	cg00696973	-8.53366
TLE2	chr19	cg07893425	-8.53289
NA	chr2	cg04719202	-8.52771
C3orf62	chr3	cg21548152	-8.52581
VGLL2	chr6	cg15233892	-8.52445			-6.99832
ATR	chr3	cg01933223	-8.52426
ANKRD33B	chr5	cg16343302	-8.51522		-10.0625
NA	chr11	cg22994018	-8.51407
IL36B	chr2	cg15415571	-8.50354
NA	chr5	cg22723276	-8.50217
MGA	chr15	cg01459116	-8.50184
ABHD15	chr17	cg15040720	-8.49917
PPP2R5E	chr14	cg24111175	-8.49438
NA	chr1	cg20951972	-8.49366
EPB41L5	chr2	cg09077819	-8.4891		7.6064
RBMS3	chr3	cg15564095	-8.48821
CELF2	chr10	cg11731173	-8.48633
NA	chr1	cg19712965	-8.48421
NA	chr6	cg08204693	-8.48355			-6.92721
NA	chr15	cg26460952	-8.48078
PPT2	chr6	cg05714552	-8.4762
GPR160	chr3	cg21919556	-8.47525
NA	chr15	cg08114298	-8.47439
CYP2J2	chr1	cg26815229	-8.47305
NA	chr22	cg07182937	-8.46573			-8.36578
PCDHGA1	chr5	cg22056094	-8.46192			-10.5649
ADGRD1	chr12	cg19381792	-8.45163
PPID	chr4	cg21591693	-8.44607
APP	chr21	cg08164005	-8.44426			-4.95339
ZFR2	chr19	cg18222066	-8.44182
GPR176	chr15	cg25674134	-8.43541
NA	chr15	cg05153088	-8.43534
SLCO4A1	chr20	cg03029371	-8.43311
DNM3	chr1	cg18126802	-8.43085
JMJD1C	chr10	cg15437223	-8.42654
NA	chr2	cg27594634	-8.42635
ALKAL1	chr8	cg02711470	-8.42629
KMO	chr1	cg19259783	-8.42381
ZNF30	chr19	cg25946984	-8.41661
NA	chr11	cg14399271	-8.41655
NA	chr2	cg16064040	-8.41391			-4.97912
MSC	chr8	cg22063654	-8.40966
CNOT9	chr2	cg25999537	-8.40032
NA	chr6	cg19559171	-8.3958
ANO4	chr12	cg03408359	-8.39219
CEP97	chr3	cg22419425	-8.38973
CEP97	chr3	cg09315296	-8.38725		-9.74318
NA	chr22	cg15479997	-8.38526
CLDN2	chrX	cg22985134	-8.38507
NA	chr7	cg21616237	-8.38023
PPP2R2C	chr4	cg17141798	-8.37643
MACC1	chr7	cg14800136	-8.37551
KCNQ1	chr11	cg00715702	-8.37511			-8.03605
NA	chrX	cg22659752	-8.36855
NA	chr5	cg21977875	-8.3683
LBP	chr20	cg17485530	-8.36737			-6.88072
NA	chr5	cg21051634	-8.36591
VIPR2	chr7	cg14251320	-8.36538
USP12	chr13	cg17730000	-8.36233
IL2RA	chr10	cg20639705	-8.36174
LRRFIP1	chr2	cg22245096	-8.3571
NA	chr1	cg26679879	-8.35059
LINC00293	chr8	cg21767657	-8.34977
IQCF1	chr3	cg14444993	-8.34862
PDE1B	chr12	cg13565157	-8.33563			-6.92974
CHSY1	chr15	cg01435442	-8.33141
PCDHB2	chr5	cg16663497	-8.32729
CECR2	chr22	cg27103585	-8.32586
LINC00578	chr3	cg18479241	-8.32573
LRRC77P	chr3	cg24859854	-8.32551
NA	chr11	cg25424123	-8.32366			-8.03334
NA	chr1	cg17116998	-8.32072
LIPA	chr10	cg25815154	-8.3203
NA	chr11	cg12297818	-8.3168
NA	chr1	cg07624374	-8.31676
COL11A2	chr6	cg02667414	-8.31612
DNASE2B	chr1	cg09725006	-8.31192
CCL28	chr5	cg23863670	-8.304
CDK14	chr7	cg08050216	-8.29815
FMNL2	chr2	cg21860045	-8.29405
NA	chr10	cg00303989	-8.29039
MYO1E	chr15	cg26882352	-8.28812
EHD4	chr15	cg09938408	-8.2851						3.83549
NA	chr21	cg06093851	-8.27898
SF3B3	chr16	cg26938418	-8.25916
C7orf71	chr7	cg00761529	-8.25877
NA	chr1	cg08135801	-8.25715
NA	chr7	cg02201050	-8.24483			-6.92507
MLANA	chr9	cg22598744	-8.24374
CTDSPL2	chr15	cg20978036	-8.24277
NA	chr1	cg17254832	-8.24207
IQCE	chr7	cg23754918	-8.24165
NA	chr4	cg00840822	-8.23237
DLC1	chr8	cg10349685	-8.22769
EIF2B3	chr1	cg15331792	-8.225
NA	chr11	cg25571479	-8.22221
WDR78	chr1	cg24207849	-8.21981
PCMTD1	chr8	cg17249938	-8.2159
EEF1DP3	chr13	cg15944453	-8.21527
FETUB	chr3	cg15061231	-8.21429
NA	chr8	cg03188843	-8.20959
DNAJC10	chr2	cg01230890	-8.20869
NA	chr3	cg08829117	-8.20743
NA	chr5	cg21766413	-8.2012
HCG17	chr6	cg11492288	-8.19955
DEFB113	chr6	cg18082082	-8.19415
KNDC1	chr10	cg18415382	-8.19409
NA	chr6	cg00492142	-8.19095
NA	chr11	cg10626434	-8.18777
IDE	chr10	cg25060881	-8.18313
NA	chr6	cg13320172	-8.17298
NA	chr14	cg05110738	-8.1726
SLC15A4	chr12	cg24898877	-8.17112
NAV1	chr1	cg13077784	-8.17019
COL4A5	chrX	cg26014594	-8.16902
NKX2-3	chr10	cg23319285	-8.16794
NOP2	chr12	cg00506612	-8.16485
SNX31	chr8	cg17326982	-8.16469
SEMA3D	chr7	cg00224028	-8.16445
LINC00616	chr4	cg20024732	-8.15585
CCDC33	chr15	cg05404728	-8.1499
NA	chr2	cg16170919	-8.1435			-8.3516
HRK	chr12	cg21337717	-8.14297			-9.81364
NA	chr20	cg11025139	-8.14155
LINC01197	chr15	cg08426130	-8.12492			-17.7945
RANBP3L	chr5	cg03127656	-8.12348
MLLT3	chr9	cg14266611	-8.12141
NA	chr14	cg23387904	-8.12107
NA	chr3	cg00417735	-8.10725
NA	chr10	cg08670288	-8.09683
ANP32C	chr4	cg19400238	-8.0959
NA	chr14	cg20961650	-8.09489
NA	chr10	cg20493572	-8.0939
SLC47A1	chr17	cg14523221	-8.09195
SPINT2	chr19	cg17645697	-8.08346
NA	chr7	cg19391667	-8.08026
DDAH2	chr6	cg17983217	-8.0773			-8.58299
NA	chr13	cg15090361	-8.07674
AKR7A2	chr1	cg14991561	-8.07541
FAM107A	chr3	cg16046493	-8.06935
NA	chr1	cg00809908	-8.06613
CMTR1	chr6	cg11977795	-8.06521
NLRX1	chr11	cg25478974	-8.06501
MAML2	chr11	cg26986443	-8.06128
LPL	chr8	cg06177794	-8.05947			-8.95252
SPTBN5	chr15	cg04089589	-8.05596
BEST4	chr1	cg22160000	-8.05582
C15orf62	chr15	cg13065206	-8.05478
NA	chr20	cg00823170	-8.05203		3.86615	-5.08354
ST5	chr11	cg23680242	-8.05189		-7.3442	-4.17403
NA	chr14	cg18116753	-8.0436			-8.39673
SYP	chrX	cg10818284	-8.04135
NA	chr1	cg22752492	-8.04107
NA	chr11	cg19133092	-8.0393
UCP3	chr11	cg18377609	-8.03279
CBX8	chr17	cg03383056	-8.03115
TINAGL1	chr1	cg04002524	-8.03015
SCNN1D	chr1	cg17645946	-8.02972
NA	chr5	cg23400056	-8.0231
MYO9A	chr15	cg27645627	-8.02234
NA	chr1	cg14361475	-8.01944
FBN3	chr19	cg03712539	-8.01762
NA	chr13	cg10111346	-8.01745
NA	chr19	cg14491288	-8.01404
NEDD9	chr6	cg05208582	-8.01362
GMCL1	chr2	cg14894866	-8.01344
NA	chr2	cg06123011	-8.01078
UCP1	chr4	cg19346645	-8.00898
LINC01107	chr2	cg05525809	-8.00587			-4.7959
VPS13D	chr1	cg08611640	-8.00516
NA	chr10	cg12511950	-8.00294
NA	chrX	cg19528439	-8.00209
AKR1C2	chr10	cg00863716	-7.99833
NA	chr10	cg03847705	-7.99375
NA	chr11	cg11406977	-7.9928
NKAIN2	chr6	cg06318355	-7.99168
CPZ	chr4	cg25706990	-7.98977
ABI1	chr10	cg09859437	-7.98246
CFAP100	chr3	cg17212511	-7.98235			-6.69107
CLCN6	chr1	cg15732945	-7.98199		4.09858	-6.52728
TBC1D4	chr13	cg15686183	-7.98142
FAM174A	chr5	cg25774020	-7.98096
MOG	chr6	cg06297863	-7.97965			-9.88141
WDR24	chr16	cg22198891	-7.97379						4.10078
PABPC3	chr13	cg18474108	-7.96608			-6.70742
KIF1B	chr1	cg13827700	-7.96564			-4.75784
NA	chr17	cg03121750	-7.96448
NCOA1	chr2	cg10398589	-7.96159
NUP43	chr6	cg00933542	-7.96148
MAPK15	chr8	cg22043634	-7.95677
NA	chr4	cg03905413	-7.95613
NA	chr14	cg04762006	-7.94809
NA	chr16	cg17803457	-7.94551
DENND5B	chr12	cg02795525	-7.94549
NA	chr1	cg08578119	-7.94472
NA	chr17	cg06937207	-7.94113
NA	chr1	cg00600343	-7.9397
NIPAL3	chr1	cg22905794	-7.93914		8.89775
ZNF280D	chr15	cg27138344	-7.93882
IQSEC3	chr12	cg13404674	-7.93727
NA	chr2	cg13850178	-7.93607
NA	chr20	cg09342283	-7.9334
EBF3	chr10	cg20402653	-7.9332			-10.0485
SGK1	chr6	cg09703881	-7.93295			-6.97864
NA	chr12	cg27219758	-7.9321
PCDH15	chr10	cg14594743	-7.92826
NA	chr2	cg04668619	-7.92732		8.02099
NA	chr2	cg25336892	-7.92386			-7.34277
NA	chr17	cg04680244	-7.92313
ALDH2	chr12	cg06140190	-7.92166
NA	chr8	cg14019393	-7.91783
ALAS2	chrX	cg14168975	-7.91762
LYPD1	chr2	cg23255176	-7.91655
NA	chrX	cg10022689	-7.91336
NA	chr22	cg15413138	-7.91032
TM4SF19	chr3	cg23250593	-7.90932
NPAS3	chr14	cg03714127	-7.90866
NA	chr8	cg19671331	-7.90742			-7.81062
NA	chr1	cg07516685	-7.90502
NA	chr13	cg13921483	-7.90464
RGS6	chr14	cg07112162	-7.90309
ZKSCAN7	chr3	cg22147448	-7.8994
NA	chr6	cg19790361	-7.89672
MYO1D	chr17	cg02419913	-7.89403			-7.15329
NA	chr20	cg01751675	-7.89396
NA	chr5	cg12576709	-7.89099
NA	chr8	cg12666703	-7.88963
NA	chr7	cg09681706	-7.88897			-8.86046			11.6335
NA	chr9	cg04279633	-7.88887
NA	chr1	cg06180630	-7.88876
IGSF3	chr1	cg20632224	-7.8823
TENM4	chr11	cg13493005	-7.88043
FOXP2	chr7	cg26284114	-7.87889			-8.97033
NA	chr11	cg24199327	-7.87694
PTTG1	chr5	cg26775866	-7.87134
NA	chr1	cg12878752	-7.86359
SLC25A26	chr3	cg02993987	-7.86349			-7.41483
BCAS3	chr17	cg16524216	-7.86318
NA	chr2	cg05268203	-7.8631
NA	chr11	cg00015289	-7.86231
STK32B	chr4	cg19764048	-7.85843
NA	chr10	cg15428140	-7.85808
ADGRD2	chr9	cg09039879	-7.85425			-4.28285
KIDINS220	chr2	cg02639181	-7.84745
NA	chr11	cg03897951	-7.84727
PPFIBP2	chr11	cg16415116	-7.84583
CCDC106	chr19	cg02143364	-7.84322
CCDC91	chr12	cg26525061	-7.84288
KCNG4	chr16	cg00911376	-7.84214		-4.48329
NA	chr10	cg19456007	-7.84156
NA	chr11	cg15357075	-7.83879
TRABD2B	chr1	cg01561904	-7.83482
PAQR5	chr15	cg15406067	-7.83335			-4.41779
HR	chr8	cg25668426	-7.83114
JPH3	chr16	cg02426611	-7.83055
FMN2	chr1	cg00212521	-7.82728
NA	chr2	cg05146682	-7.82704
C2orf71	chr2	cg16667745	-7.82646
CPNE2	chr16	cg08592313	-7.82538
CCDC88A	chr2	cg19445734	-7.82371
SLC39A14	chr8	cg05487207	-7.82165
LRRC4C	chr11	cg23287952	-7.82092
CARS	chr11	cg14312661	-7.8194
NA	chr5	cg05444493	-7.81827
WDR20	chr14	cg05100846	-7.81513
NECTIN2	chr19	cg07251576	-7.81336
ZBTB7C	chr18	cg05746985	-7.81298
UVRAG	chr11	cg26541415	-7.81278
COL6A3	chr2	cg19407391	-7.8119
COL6A3	chr2	cg05223158	-7.80962
NA	chr2	cg22831953	-7.80905
PPP2R1B	chr11	cg07258532	-7.79232
DISC1	chr1	cg05798633	-7.7915
GEMIN6	chr2	cg12961607	-7.79014
SDK1	chr7	cg04258696	-7.78726			-9.57216
TTTY14	chrY	cg17570153	-7.7853			-8.272
NA	chr12	cg23094970	-7.78327
LMF1	chr16	cg00523434	-7.7824
MUC6	chr11	cg12102514	-7.78163
KCNG2	chr18	cg03282975	-7.78089
CCDC83	chr11	cg20064269	-7.77971
DOCK2	chr5	cg04712944	-7.77775
LRMDA	chr10	cg10654696	-7.77251
ZFYVE27	chr10	cg18738237	-7.76984
EVI5	chr1	cg22810137	-7.76753
ELP2	chr18	cg20986018	-7.76594
NA	chrX	cg13861342	-7.76048			-5.0392
NA	chr1	cg27404242	-7.75864
NA	chr13	cg10644604	-7.75549
VPS53	chr17	cg12532356	-7.75543			-8.97155
FZD10	chr12	cg12651914	-7.75354
GALNT4	chr12	cg04742029	-7.75317
VAMP2	chr17	cg22315544	-7.74962			-5.24067
NA	chr11	cg03209130	-7.74722		-4.93157	-10.0935
GPM6A	chr4	cg20423693	-7.7472
FYB1	chr5	cg03279995	-7.74221
SLC2A14	chr12	cg25020919	-7.74043
NA	chr17	cg13319396	-7.7391
SH3TC2	chr5	cg09548638	-7.7375
PCCA	chr13	cg03555763	-7.73498			-5.0031
CLDN11	chr3	cg27117754	-7.73011
AKAP11	chr13	cg23261171	-7.72796
KLHL29	chr2	cg18017265	-7.72682
NA	chr1	cg13259160	-7.7263
MC2R	chr18	cg22624572	-7.72253
NA	chr1	cg22125457	-7.72212
MED26	chr19	cg16147159	-7.72155
KIZ	chr20	cg25836022	-7.72082
C5orf66	chr5	cg25961952	-7.71935
CPED1	chr7	cg10423169	-7.7191
AAAS	chr12	cg01986643	-7.71447		6.22228
CALHM3	chr10	cg17159890	-7.71413
PDGFRA	chr4	cg25801701	-7.71037
NA	chr21	cg27613737	-7.70913
LINC00502	chr10	cg21381951	-7.70878
NCAM2	chr21	cg15765046	-7.70564
SKI	chr1	cg07842023	-7.7035
NA	chr15	cg09504568	-7.70216
NA	chr1	cg11747935	-7.69615
NA	chr6	cg13493635	-7.69453
PRDM1	chr6	cg24874254	-7.69301
UBE2W	chr8	cg00224686	-7.69251
CDC42EP3	chr2	cg04807685	-7.69067
SORCS2	chr4	cg27175016	-7.68251
SOSTDC1	chr7	cg21817179	-7.67747			-13.1402
DLG2	chr11	cg02644728	-7.6712
NA	chr12	cg14492928	-7.67075
NA	chr14	cg04019060	-7.66947
NA	chr12	cg15249341	-7.66541
COPA	chr1	cg13461710	-7.66445
CACNA1B	chr9	cg01412169	-7.66146
CAPSL	chr5	cg01119090	-7.66141
ENOX2	chrX	cg09144744	-7.66109
FCRLB	chr1	cg19487364	-7.65669			-5.49597
WDFY2	chr13	cg03564172	-7.65052
ADCY1	chr7	cg17384009	-7.6444
CFAP77	chr9	cg18996553	-7.64401
SLC43A2	chr17	cg21949830	-7.64256
NA	chr7	cg16380877	-7.64201			-4.16546
NA	chr21	cg25408700	-7.63723
NOS3	chr7	cg12337026	-7.63629			-5.24399
NA	chr12	cg24087681	-7.63241
NA	chr12	cg24051103	-7.63048
NA	chr4	cg21294175	-7.62968
KCNQ1	chr11	cg06159548	-7.62465
NCEH1	chr3	cg23242810	-7.62248
CDH23	chr10	cg02250581	-7.61899
TTC28	chr22	cg07872115	-7.61808			-4.45513
FAM107B	chr10	cg12076357	-7.6097
NA	chr3	cg07533016	-7.60829
NA	chr2	cg07189919	-7.6064
UST	chr6	cg10832589	-7.60411
SLC26A8	chr6	cg13079474	-7.60296
NA	chr5	cg16185299	-7.60097
PPEF1	chrX	cg09246385	-7.59993
NA	chr7	cg16471974	-7.59919
NA	chr7	cg02720863	-7.59911
RAMP3	chr7	cg11695924	-7.59867
PCSK2	chr20	cg17135722	-7.59569
NA	chr10	cg18436008	-7.59381
NA	chr8	cg05136889	-7.59257
GIP	chr17	cg24930713	-7.59221
TPTE2P3	chr13	cg10247061	-7.58934
APOBEC3A_B	chr22	cg25725699	-7.58837
SCOC	chr4	cg23979876	-7.58815
NA	chr5	cg09893424	-7.58643
RTFDC1	chr20	cg26508775	-7.58344
GLT1D1	chr12	cg21905990	-7.5821
LINC01140	chr1	cg03385746	-7.58097
COL5A1	chr9	cg14091896	-7.58036
CFAP99	chr4	cg16994517	-7.5776
RUFY2	chr10	cg00500227	-7.57513
NA	chr2	cg07984904	-7.56796
YIPF4	chr2	cg13176070	-7.56666
PDXK	chr21	cg02873954	-7.56531
CSNK1A1L	chr13	cg10343391	-7.56407
DTNB	chr2	cg00332519	-7.56363			-6.75328
PIK3CB	chr3	cg13829943	-7.55844
LPIN1	chr2	cg21475771	-7.55826
MRAP2	chr6	cg23508908	-7.55542			-7.53001
NA	chr7	cg00601953	-7.5545
MAN2B2	chr4	cg05755528	-7.543
POMGNT2	chr3	cg25836169	-7.53821
LMBRD1	chr6	cg19205544	-7.5354
NA	chr14	cg19110943	-7.53442
CMTM4	chr16	ch.16.1446528F	-7.53151
NA	chr12	cg26619629	-7.53134		-11.8261
NA	chr5	cg17216052	-7.53111
TMEM232	chr5	cg06309011	-7.52818			-7.13578
NA	chr10	cg20949935	-7.52817
NA	chr11	cg24881187	-7.52816
SLC20A2	chr8	cg18318843	-7.52645
NA	chr12	cg12943143	-7.52521
IFT140	chr16	cg15928145	-7.5238
SPP1	chr4	cg04128619	-7.52283
KALRN	chr3	cg16278716	-7.52073
NA	chr15	cg26402743	-7.51811
SNAP25	chr20	cg06844016	-7.51794
NA	chr21	cg07706880	-7.51378
NA	chr2	cg00396910	-7.51229
NA	chrX	cg05199771	-7.50921
NA	chr16	cg05844863	-7.50808
LINC00208	chr8	cg06159490	-7.50548
NA	chr2	cg12005412	-7.50501
FAM19A5	chr22	cg17208796	-7.5018
NA	chr16	cg06923233	-7.49046
LRRK2	chr12	cg02042904	-7.48337
CX3CR1	chr3	cg22917487	-7.48037
PLVAP	chr19	cg09166900	-7.4762			-3.58991
NRXN2	chr11	cg08623810	-7.47456
NA	chr8	cg19839956	-7.4723			-8.54771
NA	chr19	cg18212743	-7.47213
NA	chr5	cg19596254	-7.47159
NA	chr6	cg10467371	-7.47103
IBA57	chr1	cg06769377	-7.47047
TSG101	chr11	cg14588275	-7.47002
NA	chr6	cg26092367	-7.46871
NA	chr7	cg27570732	-7.46777
NA	chr7	cg21040133	-7.46718
NA	chr11	cg17870009	-7.46573
NA	chr10	cg17310534	-7.46398
NA	chr16	cg00427986	-7.46259
ORMDL1	chr2	cg00208307	-7.45829
HOXA6	chr7	cg10374314	-7.45757
HLA-G	chr6	cg08879910	-7.45276			-6.55714
MECR	chr1	cg03289219	-7.44981
NA	chr1	cg00850470	-7.44936
OR4K5	chr14	cg02477974	-7.44808
NA	chrX	cg06583380	-7.4421
MYLK2	chr20	cg23848484	-7.44126
C21orf58	chr21	cg15089774	-7.43729
NA	chr19	cg19228862	-7.43176
PTPRN2	chr7	cg08677692	-7.4301
NA	chr17	cg11731342	-7.42965
MSRA	chr8	cg05753693	-7.42856
CARD18	chr11	cg21643095	-7.42597
TBX18	chr6	cg01461410	-7.42417
AQP2	chr12	cg09577511	-7.42331
NA	chr20	cg03247653	-7.4231		10.0014
NLGN1	chr3	cg17265961	-7.4228
NA	chr3	cg17000527	-7.42095
NA	chr13	cg24928870	-7.41912
PLPP1	chr5	cg03848070	-7.41564
LINC00599	chr8	cg01454752	-7.41469
SLC45A1	chr1	cg21358741	-7.41098
PTPRZ1	chr7	cg15602933	-7.41065
NA	chr4	cg14867121	-7.40902
NA	chr2	cg25715273	-7.40669
NA	chr12	cg00128651	-7.40587
TPSD1	chr16	cg02923340	-7.40366
KCNH2	chr7	cg20883831	-7.39298
NLRP9	chr19	cg12766231	-7.39169
LINC01124	chr2	cg04257984	-7.38538		-5.35745
TRIM25	chr17	cg03918655	-7.38506
CLCN5	chrX	cg12625872	-7.3826
NA	chr14	cg01009798	-7.382			-3.95151
RYR2	chr1	cg20899927	-7.37076
MCF2L	chr13	cg18842310	-7.37025
ABLIM2	chr4	cg14742802	-7.36805
ANKS1B	chr12	cg07910460	-7.36334				4.36058
NA	chr6	cg15416661	-7.35888
COL11A2	chr6	cg15173443	-7.35815					4.27489
NA	chr14	cg06133619	-7.35637
MELK	chr9	cg14025589	-7.35626
NA	chr17	cg04353269	-7.35616
MIR142	chr17	cg00176888	-7.35161
RAD51B	chr14	cg12199198	-7.35148
NA	chr16	cg22754259	-7.34389
NA	chr1	cg21456011	-7.34338
DSCAML1	chr11	cg14797613	-7.33815
FAM30A	chr14	cg04483721	-7.33669
EBF1	chr5	cg00251610	-7.33557
KLHDC4	chr16	cg08087060	-7.33494
GIGYF1	chr7	cg05922723	-7.33441
NA	chr5	cg11838921	-7.33377
SUMF1	chr3	cg03671106	-7.33352
NMNAT3	chr3	cg11558475	-7.33349
NA	chr10	cg16677969	-7.33307
NA	chr20	cg11860245	-7.33129
GLI4	chr8	cg22857963	-7.32466
OTUD7A	chr15	cg00762317	-7.32298
HEPACAM2	chr7	cg16454099	-7.32271	-5.97153		-14.6683
LRP5	chr11	cg03742937	-7.31836
PSMB8	chr6	cg20848216	-7.31697
NA	chr8	cg07576494	-7.31682
SLC35F1	chr6	cg12294251	-7.31663
SNX29	chr16	cg04191515	-7.31345
ZMIZ1	chr10	cg04141971	-7.31304
NA	chr2	cg09465239	-7.30975
APOA5	chr11	cg10732385	-7.30974
HEXB	chr5	cg25377483	-7.30874
GRHL3	chr1	cg26091557	-7.30869
PNOC	chr8	cg02767191	-7.30817
GRK5	chr10	cg13739115	-7.3078
BAIAP3	chr16	cg01881308	-7.30614
NA	chr9	cg23692540	-7.3014
MSRB2	chr10	cg07834396	-7.29792
SLC12A8	chr3	cg25611254	-7.29644			-5.98862
NA	chr4	cg09225416	-7.29322
NA	chr5	cg13037462	-7.28883
IPO4	chr14	cg13152651	-7.28862
WDR25	chr14	cg05460816	-7.28821			-10.4641
NA	chr4	cg00584046	-7.2826
FHL5	chr6	cg20719439	-7.28146			-7.12122
IL17RD	chr3	cg16704158	-7.27981
CFAP74	chr1	cg09121624	-7.27939						7.5205
NA	chr20	cg13685044	-7.27653
NA	chr8	cg23378454	-7.27638
TACC2	chr10	cg26111575	-7.27448
CCDC88B	chr11	cg18085627	-7.27445
ESYT3	chr3	cg21201093	-7.26785
NA	chr2	cg02570932	-7.26251
NA	chr10	cg08929862	-7.26215
NA	chr14	cg18272640	-7.26199
NA	chr5	cg15225594	-7.25464
TMEM63C	chr14	cg27478704	-7.25183
SKI	chr1	cg02058628	-7.24897
C20orf203	chr20	cg10378804	-7.24831
LINC00607	chr2	cg19881992	-7.24736
CDC25B	chr20	cg16913955	-7.24713
NA	chr12	cg03716649	-7.24658
NA	chr7	cg02226469	-7.24489
PGM2	chr4	cg15217637	-7.23887
GABRG3	chr15	cg22183029	-7.23864
NA	chr1	cg22692549	-7.23802			-6.51765
VTI1A	chr10	cg00066151	-7.2331
KCNMA1	chr10	cg15139965	-7.23238
JUP	chr17	cg11557936	-7.23217
MYO16	chr13	cg07307439	-7.23002
DEF6	chr6	cg18222678	-7.22915			-5.3158
TRIM38	chr6	cg06697595	-7.22751
PCDH7	chr4	cg21199870	-7.22736
C11orf49	chr11	cg26494437	-7.22697
THSD4	chr15	cg14946593	-7.22334
OBSCN	chr1	cg11694203	-7.22175
NA	chr19	cg25479166	-7.22094
C20orf166-AS1	chr20	cg15010213	-7.21942
MED27	chr9	cg20039799	-7.21814
NA	chr19	cg12581891	-7.21399
DAOA	chr13	cg13846327	-7.21029
DOK2	chr8	cg18172281	-7.20904
MAGEC2	chrX	cg16806291	-7.20717
SORBS2	chr4	cg15923139	-7.2043
MIR4319	chr18	cg11070777	-7.20307
PARD3	chr10	cg05983525	-7.20192
NA	chr10	cg18061333	-7.20125
OR11H4	chr14	cg24137472	-7.201
ACAD11	chr3	cg09668276	-7.1985
ST5	chr11	cg06699848	-7.19644
TRIM5	chr11	cg23696955	-7.1952
NA	chr5	cg04196263	-7.19372
NA	chr2	cg18921980	-7.19001			-5.50816
PRDM11	chr11	cg09272217	-7.18943
TOP2B	chr3	cg16576302	-7.18705
NA	chr16	cg07484567	-7.18297			-4.52188
LRRC31	chr3	cg07818219	-7.18024			-5.85178
NA	chr11	cg04258575	-7.17984			-4.86047
ZC2HC1C	chr14	cg21584360	-7.17905
ID3	chr1	cg11192793	-7.17762
PARP10	chr8	cg25261361	-7.17643
ABCA12	chr2	cg17546605	-7.17601			-9.14449
ATCAY	chr19	cg21191470	-7.17291			-6.49213
ATXN7L1	chr7	cg10346004	-7.1609
PEMT	chr17	cg23714707	-7.16058
FCRLA	chr1	cg24074594	-7.15988
SELENOO	chr22	cg12042711	-7.15875
ZNF839	chr14	cg22745666	-7.15853
SGMS1	chr10	cg26665667	-7.15847
ARHGAP21	chr10	cg22426611	-7.15428
IRF1	chr5	cg21138405	-7.15042
NA	chr3	cg13476349	-7.14577
CD34	chr1	cg27004073	-7.144
CNN3	chr1	cg19164761	-7.14307
SGMS1	chr10	cg17569303	-7.14191
NA	chr1	cg22081003	-7.14183
NA	chr10	cg03286031	-7.14132
PADI6	chr1	cg17944918	-7.13963
NA	chr2	cg02006426	-7.13724
EXT2	chr11	cg19418922	-7.13459
DNAJC27-AS1	chr2	cg23106940	-7.13181
BDKRB1	chr14	cg04212111	-7.13167			-9.48305
NA	chr1	cg07888376	-7.13122
NA	chr4	cg25439665	-7.12799
NA	chr6	cg08471396	-7.12416		-6.42908	-7.10808
NA	chr1	cg09022282	-7.12359
TRPC4AP	chr20	cg24860356	-7.12171			-4.64202
CELF6	chr15	cg02236998	-7.11967			-3.60833
NA	chr10	cg17903506	-7.11931
CUTA	chr6	cg22289662	-7.11832
GBE1	chr3	cg13561532	-7.11765
NA	chr4	cg06210714	-7.11682
CUX1	chr7	cg04430362	-7.11418
LOC101448202	chr9	cg00560550	-7.11223
NLRC4	chr2	cg22078702	-7.11088
NA	chr11	cg24108117	-7.11021
SLC2A5	chr1	cg24552773	-7.10962
LRRK2	chr12	cg02833555	-7.10715
NA	chr1	cg18141902	-7.09836
ADAMTS17	chr15	cg04622200	-7.09523
PRM1	chr16	cg00986520	-7.09411
MED14	chrX	cg13489874	-7.08943
CDH20	chr18	cg13021821	-7.08844			-5.53313
NA	chr5	cg09135625	-7.08836
NA	chr13	cg20377030	-7.08577
NA	chr8	cg14219543	-7.08309
IPPK	chr9	cg09644605	-7.07998
POU6F1	chr12	cg12163867	-7.07877
NA	chr8	cg18811564	-7.07671
NA	chr12	cg00690181	-7.07351
NA	chr5	cg13351527	-7.07238
NTS	chr12	cg10154359	-7.06939
NA	chr12	cg11128979	-7.06648
KRT81	chr12	cg05662047	-7.0656
SLC7A1	chr13	cg16437134	-7.06437
PDGFC	chr4	cg09763390	-7.06191
NA	chr4	cg25759278	-7.0603
PCGEM1	chr2	cg27254290	-7.05543
STRIP2	chr7	cg03877058	-7.05395
ADGRG1	chr16	cg05305099	-7.05246
LUM	chr12	cg10634424	-7.05072
ACAN	chr15	cg08631783	-7.05003
NFATC3	chr16	cg27141949	-7.04852
DOC2GP	chr11	cg08355456	-7.04802			-6.68702
NA	chr12	cg21076875	-7.04661			-7.77858
SHPK	chr17	cg18013426	-7.04102
TNS3	chr7	cg09799049	-7.04066
NA	chr1	cg04865113	-7.03976
CCDC85C	chr14	cg04159585	-7.03905
MSH2	chr2	cg11013329	-7.03276
MYO18A	chr17	cg03295019	-7.02996
SLC25A18	chr22	cg23330167	-7.02918
MST1R	chr3	cg22097315	-7.02638
SLC25A41	chr19	cg10775350	-7.02601			-5.46551
NA	chr2	cg07501868	-7.02538
ZBTB7C	chr18	cg04584997	-7.02346
RNF10	chr12	cg17611146	-7.0234
FGFR3	chr4	cg08145949	-7.01922
SCGN	chr6	cg19069660	-7.01752
ANKZF1	chr2	cg00976434	-7.01662
HS3ST3A1	chr17	cg15214448	-7.01483
TTC38	chr22	cg13936605	-7.01345
NA	chr16	cg10432719	-7.01305
ITPR3	chr6	cg08355863	-7.00971			-4.16643
NA	chr1	cg06493301	-7.00754
LINC02346	chr15	cg23052037	-7.00401		7.54895	-7.33421
HMCN1	chr1	cg02362505	-6.9987
LINC00159	chr21	cg11130159	-6.99706
NA	chr2	cg24869879	-6.99603
NA	chr9	cg14020652	-6.99458
NOL4L	chr20	cg01076704	-6.99335
NA	chr1	cg22427797	-6.99333
C10orf76	chr10	cg12660343	-6.99275
LINC00911	chr14	cg14850995	-6.9922
NECAB1	chr8	cg00268330	-6.9909
NA	chr13	cg20388185	-6.99059
ADAMTS5	chr21	cg21230704	-6.9876			-8.47059	-8.64175
RASGRP1	chr15	cg17370595	-6.98527			-3.82569
GRB10	chr7	cg16945249	-6.98489
NA	chr3	cg06296433	-6.98354
ITPR1	chr3	cg18548095	-6.98288
NA	chr2	cg07249074	-6.97908
NA	chr20	cg21435924	-6.97863
CTSA	chr20	cg18055765	-6.97847
NA	chr2	cg16812600	-6.97838
NA	chr9	cg05303752	-6.97689			-6.63314
RCC1	chr1	cg00217971	-6.97485
ARRB1	chr11	cg17843409	-6.97377
TDRD6	chr6	cg09088190	-6.97221
NA	chr5	cg12505170	-6.97142
NA	chr7	cg18304973	-6.97068			-5.99851
BAALC	chr8	cg18168101	-6.97017
SLC4A5	chr2	cg20261478	-6.96908
PAK2	chr3	cg05746807	-6.96764
ZNF711	chrX	cg19977672	-6.96683
NA	chr11	cg11968948	-6.96497
TIAM1	chr21	cg18330820	-6.95873
HIST1H2AA	chr6	cg09885599	-6.95848
NA	chr4	cg09611911	-6.95794
NA	chr2	cg21946006	-6.95771
NA	chr18	cg15231494	-6.95212
PLPP4	chr10	cg08671217	-6.94885
COL11A2	chr6	cg18624108	-6.94203
FAM163A	chr1	cg26334801	-6.94143						5.2506
NA	chr10	cg08894744	-6.93233
VWA5A	chr11	cg21689902	-6.92926			-7.94138
MICAL1	chr6	cg13227605	-6.92877
NA	chr13	cg13081822	-6.92683			-4.15277
LPP	chr3	cg22428969	-6.92589
NA	chr8	cg24065761	-6.92226
CAND2	chr3	cg25140531	-6.9206
SPNS3	chr17	cg21004604	-6.9204
PLCB1	chr20	cg05099100	-6.92021			-5.4781
DHX16	chr6	cg26883990	-6.91965
NA	chr5	cg11822073	-6.91914
CACNA1I	chr22	cg26549713	-6.91903
GLIS1	chr1	cg26247087	-6.91557
NA	chr11	cg09077319	-6.91018
NA	chr2	cg11922132	-6.91008
NA	chr11	cg26246864	-6.90932
HAT1	chr2	cg24611092	-6.90911
NA	chr20	cg03542938	-6.9071
KIF5A	chr12	cg22004692	-6.90613
NA	chr10	cg23160142	-6.90229
NA	chr1	cg10807750	-6.90103
NA	chr6	cg05066835	-6.89987
SLC6A20	chr3	cg25727101	-6.89831
STXBP6	chr14	cg13038625	-6.89496
PLEKHA7	chr11	cg09072230	-6.89163
KCNH8	chr3	cg25262801	-6.89142
COL4A2	chr13	cg18735775	-6.89058
ZNF468	chr19	cg08283566	-6.88446
NA	chr5	cg08805149	-6.88067
IL17D	chr13	cg12081946	-6.88066
NA	chr7	cg21383053	-6.87911
NA	chr6	cg04122052	-6.87587
ITGAL	chr16	cg14176836	-6.8753
NA	chr1	cg09616355	-6.87439
GNL3	chr3	cg22692725	-6.87275
NA	chr7	cg15899292	-6.87237
WIPF3	chr7	cg22095253	-6.87188
NA	chr2	cg04749503	-6.87089
ANK2	chr4	cg03776181	-6.8707
MLNR	chr13	cg26897297	-6.86826
KCNMA1	chr10	cg27426045	-6.86228
NA	chr7	cg26640683	-6.85819
UBXN11	chr1	cg00768487	-6.85313
EVA1C	chr21	cg05868513	-6.85274
SLC25A47	chr14	cg24996688	-6.85069
NA	chr20	cg10003463	-6.84967
TMCC2	chr1	cg23132669	-6.84766
NA	chr4	cg17749150	-6.84554
FSD1	chr19	cg02060850	-6.83927
TBX1	chr22	cg15487105	-6.83829			-7.47379
AKT2	chr19	cg06186294	-6.83793
NA	chr9	cg04632945	-6.83523
TTK	chr6	cg23291100	-6.83205
CABCOCO1	chr10	cg09067532	-6.83204
MTMR12	chr5	cg26810022	-6.83155
NA	chr8	cg07013402	-6.83138
NA	chr11	cg07805777	-6.83027
NA	chr19	cg11051379	-6.82945
PRDM16	chr1	cg23571820	-6.82735
PCDHGA1	chr5	cg26856475	-6.8273
NA	chr14	cg12744907	-6.82685
GPHA2	chr11	cg20585500	-6.82657
NA	chr12	cg02341637	-6.82053
ZFYVE28	chr4	cg06554342	-6.81795
NA	chr1	cg03123320	-6.81281
NA	chr8	cg23742047	-6.81114			-8.654
PPARG	chr3	cg07424807	-6.81087
NXN	chr17	cg19551704	-6.80564			-6.7314
TAF4B	chr18	cg03182007	-6.80462
TVP23A	chr16	cg14758854	-6.80405
PDIK1L	chr1	cg11427039	-6.80373			-6.66393
NELL1	chr11	cg14689623	-6.80336
HID1	chr17	cg07139863	-6.80282
STK24	chr13	cg27447219	-6.80068		-5.86629
RSRC1	chr3	cg04852445	-6.80048
ADGRV1	chr5	cg07018629	-6.7982
MDM4	chr1	cg00827973	-6.79706			-4.6362
NA	chr2	cg00278785	-6.79431
RLBP1	chr15	cg15808008	-6.79412
IL36A	chr2	cg09063765	-6.788
CTSD	chr11	cg15487402	-6.7845
NA	chr1	cg04700798	-6.77362			-5.73939
NA	chr18	cg19584736	-6.77074
ZNF541	chr19	cg15909807	-6.76651
RAX	chr18	cg07835051	-6.7651
MEOX2	chr7	cg17544952	-6.76271
ATPIF1	chr1	cg01245356	-6.76109
LOC400794	chr1	cg14007636	-6.76037			-4.49733
NA	chr8	cg08970649	-6.75916
BNIP3L	chr8	cg22987267	-6.75902
SHANK2	chr11	cg03314803	-6.75837
LMBRD2	chr5	cg26171815	-6.75735
RCBTB2	chr13	cg22255690	-6.75461
NA	chrX	cg18403317	-6.75233			-9.39603
MADD	chr11	cg22070650	-6.74559
NA	chr1	cg25655877	-6.73943			-3.88191
NA	chr10	cg05856714	-6.738
NA	chr20	cg14260887	-6.73691
OLFML2B	chr1	cg18135379	-6.73597
CDCP1	chr3	cg11940318	-6.73488
DCUN1D2	chr13	cg03639396	-6.7333
PLXND1	chr3	cg09920742	-6.7324
NA	chr19	cg12872555	-6.73165
RPAP3	chr12	cg15245724	-6.72889
NA	chr4	cg04219584	-6.728
LINC01277	chr6	cg19979228	-6.7271
RAP1GAP2	chr17	cg21613389	-6.7255
ADCY4	chr14	cg23621631	-6.7254
NALCN-AS1	chr13	cg02734896	-6.72467
WDR55	chr5	cg09112262	-6.7246
NA	chr11	cg17644137	-6.7219
ADGRD1	chr12	cg15989810	-6.721
EEF2	chr19	cg24204847	-6.72052			-4.45939
PHF21A	chr11	cg21888923	-6.71984
GALK1	chr17	cg10431950	-6.71959
CTNNA3	chr10	cg25640204	-6.71893
GPX6	chr6	cg25561409	-6.71819
TACR2	chr10	cg12025380	-6.71662
2018-09-09	chr17	cg21292033	-6.71538			-3.11579
CAPS	chr19	cg13573245	-6.71535
SPATA16	chr3	cg04461197	-6.71396
FBRSL1	chr12	cg14078579	-6.7134
NA	chr15	cg25473840	-6.71171
HTR2B	chr2	cg22203451	-6.70992
NA	chr13	cg16760130	-6.70983
NIPAL3	chr1	cg27029507	-6.70893						8.06661
NA	chr5	cg10905418	-6.70785
ANKRD11	chr16	cg26046074	-6.7069
NA	chr2	cg10484965	-6.7047
RTTN	chr18	cg11604269	-6.70295
MSH2	chr2	cg01747995	-6.70282		3.17721
PTPRN2	chr7	cg20673767	-6.70199
NA	chr15	cg26211427	-6.69942
PTPRN2	chr7	cg11934257	-6.69899
SORCS2	chr4	cg01193403	-6.69821
NA	chr22	cg06359396	-6.69685
TRRAP	chr7	cg15391433	-6.69674
RIPOR1	chr16	cg05362168	-6.69649
IGHMBP2	chr11	cg09376935	-6.69626
HDLBP	chr2	cg10323278	-6.69533
NA	chr1	cg00347677	-6.69141
HDAC4	chr2	cg22077197	-6.69025
RNF130	chr5	cg11860760	-6.6822
NXPE3	chr3	cg19616274	-6.68212
NKD1	chr16	cg18215677	-6.68169
NA	chr6	cg12580253	-6.68011
NA	chr3	cg15022523	-6.67546
C1orf159	chr1	cg20961824	-6.67544
TXNRD1	chr12	cg13454225	-6.67522
SEC61A2	chr10	cg15699057	-6.67489
NA	chr8	cg19390794	-6.6713
MIR888	chrX	cg05175213	-6.67093
TANK	chr2	cg19914919	-6.66612
UTRN	chr6	cg07345911	-6.66414
CHST15	chr10	cg02463137	-6.66285
NA	chr6	cg18341600	-6.66178
MICAL2	chr11	cg27401880	-6.65624
PNKD	chr2	cg04952446	-6.65486
CCDC12	chr3	cg08666103	-6.64672
DLGAP2	chr8	cg11254573	-6.6465		-8.27875
KIAA1614	chr1	cg13209335	-6.64648
NA	chr5	cg07784310	-6.64218
CERS3	chr15	cg08428878	-6.64104
CSTA	chr3	cg23954535	-6.63917
NA	chr15	cg03893610	-6.63849			-6.52552
NA	chr12	cg00032490	-6.63692			-10.382
CACNA2D4	chr12	cg25016493	-6.63592
NAT2	chr8	cg15452308	-6.63358
NA	chr21	cg01421311	-6.63337
NA	chr12	cg03257557	-6.63061
C2CD4B	chr15	cg01184271	-6.6291		-7.62573	-7.62876
NA	chr1	cg01751280	-6.62807
ACOT7	chr1	cg07334723	-6.62804
DHX35	chr20	cg23341643	-6.62781
NA	chr3	cg16185760	-6.62671
RER1	chr1	cg22040823	-6.61924
SRPK2	chr7	cg17332715	-6.6177			-3.09867
NA	chr3	cg00804763	-6.61607
TBX5	chr12	cg11841394	-6.61557			-6.83521
THSD7B	chr2	cg20416831	-6.61463
IDI1	chr10	cg11058631	-6.61397			-4.11197
NA	chr12	ch.12.973812R	-6.60836
TCOF1	chr5	cg19217283	-6.60774
NA	chr12	cg23710104	-6.60425		-9.81618
CSF1R	chr5	cg11525210	-6.60381			-5.75276
GSDMD	chr8	cg23106378	-6.60242
TACR2	chr10	cg02684964	-6.59738
NA	chr9	cg13694179	-6.59211
NA	chrX	cg17639466	-6.58969
NA	chr8	cg08309013	-6.5852
MN1	chr22	cg02178599	-6.58176
NA	chr10	cg06560547	-6.5816			-6.77638
COL9A2	chr1	cg16989117	-6.58132
BMP8B	chr1	cg17748822	-6.58008
DENND1A	chr9	cg14326472	-6.57584
CSNK1D	chr17	cg19017293	-6.57483
CEMP1	chr16	cg20077621	-6.57483
NA	chr11	cg04821520	-6.57021
NA	chr19	cg05852745	-6.5701
MCHR1	chr22	cg26959118	-6.56881			-3.75411
CEP164	chr11	cg14978135	-6.56484
SPATS2L	chr2	cg02912973	-6.56338
TTC26	chr7	cg16837619	-6.56327
KDM4B	chr19	cg24236839	-6.56143
NA	chr1	cg20848343	-6.55868
NA	chr6	cg16304699	-6.55845
NGEF	chr2	cg01943770	-6.55736
JDP2	chr14	cg10101773	-6.55604
NA	chr18	cg25416153	-6.55285			-5.72358
LAD1	chr1	cg18623462	-6.5508
GPAT4	chr8	cg21145212	-6.54651
SCAMP2	chr15	cg05897699	-6.54631
SLC44A5	chr1	cg24099155	-6.54579
ZNF587	chr19	cg16782948	-6.54488			-6.617
KCNJ15	chr21	cg07779430	-6.54472
ASIC1	chr12	cg05761977	-6.54303
NA	chr17	cg24938632	-6.5429
NA	chr1	cg20696737	-6.54199
ACSM6	chr10	cg16131342	-6.54131			-4.92941
NA	chr15	cg17181386	-6.54084						3.50754
DHX29	chr5	cg19079372	-6.53907			-5.79511
CTSB	chr8	cg23246268	-6.53805
PLEKHA7	chr11	cg17009679	-6.5346
PJA1	chrX	cg09039003	-6.53258
ZNF618	chr9	cg04217206	-6.52486
GPR108	chr19	cg21566747	-6.5246
HS3ST2	chr16	cg18873512	-6.52416
SLC6A3	chr5	cg10420578	-6.52241			-7.62081
SRGN	chr10	cg13645409	-6.52237
FCN3	chr1	cg00266535	-6.52209
CLDN2	chrX	cg21002399	-6.52013
GPR143	chrX	cg05563509	-6.51673
RCN1	chr11	cg02436272	-6.51587
NA	chr15	cg13185961	-6.51534
DPF1	chr19	cg20345042	-6.51161			-6.73623
GABBR1	chr6	cg04565490	-6.5108			-4.55733
NA	chr6	cg16518134	-6.50907
NA	chr6	cg23782880	-6.50857			-5.07986
ACER3	chr11	cg04740166	-6.50603
RUNDC3A	chr17	cg10712561	-6.50577		-3.32716	-8.95731
MRPL14	chr6	cg10464156	-6.50202
DDX60L	chr4	cg04310951	-6.49623
GRIA1	chr5	cg14381045	-6.49513
FBLN7	chr2	cg23869688	-6.49177
TRAPPC12	chr2	cg12142346	-6.48956
TUNAR	chr14	cg18627235	-6.48884						3.18894
PIKFYVE	chr2	cg03065139	-6.4878
ESR1	chr6	cg08884395	-6.48631
PRDM6	chr5	cg10632209	-6.48516
NA	chr1	cg15396877	-6.48513
PDE7A	chr8	cg00408725	-6.48468
LY6K	chr8	cg11630226	-6.48402
DDX47	chr12	cg20743759	-6.47577
NA	chr2	cg24789596	-6.47527
MEIS1	chr2	cg19572637	-6.47506			-3.92437
NA	chr1	cg12445832	-6.47125
FAM189A1	chr15	cg13878033	-6.46851
SLC1A2	chr11	cg25961618	-6.46526
TSPAN9	chr12	cg06218310	-6.46383		-6.22114
NA	chr1	cg07750604	-6.46363
NA	chr10	cg07868652	-6.46272
FAT1	chr4	ch.4.3472400R	-6.46062				-10.856
GAL3ST1	chr22	cg13516213	-6.45801
TRAPPC12	chr2	cg02399933	-6.45728
PATJ	chr1	cg07898887	-6.45433
NA	chr9	cg14534674	-6.45334
TRERF1	chr6	cg23133007	-6.45227
NA	chr16	cg09065113	-6.45107
MEGF11	chr15	cg05511027	-6.45059
NA	chr2	cg13502474	-6.44955
MIR196A1	chr17	cg00278227	-6.44822
KIAA1549L	chr11	cg22670782	-6.4478
MAOB	chrX	cg09599027	-6.44702
SYT9	chr11	cg01559607	-6.44633
GMDS	chr6	cg07329532	-6.44404			-6.80144
ITGBL1	chr13	cg16087188	-6.43776
NA	chr16	cg13092992	-6.43765
ZNF284	chr19	cg08785614	-6.4362
NA	chr1	cg11223365	-6.43553
PARD3B	chr2	cg11556503	-6.43264
LUZP6	chr7	cg18983174	-6.43198
CLEC4D	chr12	cg24537973	-6.43052
NA	chrX	cg14457844	-6.42868
AHR	chr7	cg19844675	-6.42859
NA	chr1	cg01509796	-6.42788
NA	chr16	cg07703783	-6.42756			-5.13523
CYP1B1-AS1	chr2	cg10481134	-6.42648
GAB2	chr11	cg24702460	-6.42627					4.238
ARHGEF16	chr1	cg15015996	-6.42485
NA	chr2	cg14670476	-6.42471
ADARB2	chr10	cg12344468	-6.42151
UBE2V2	chr8	cg01371313	-6.41865
NA	chr13	cg00758701	-6.41682			-6.57329
DGKG	chr3	cg00434119	-6.41438
ZNRD1ASP	chr6	cg19491379	-6.41019
PRRC2B	chr9	cg24116351	-6.40977			-4.34089
USP21	chr1	cg05004360	-6.40896
SLC22A12	chr11	cg05190072	-6.40895
LACTB2-AS1	chr8	cg25974617	-6.40887
NA	chr3	cg02875664	-6.40879
RAB11FIP4	chr17	cg12243452	-6.40712			-4.27265
MCF2L	chr13	cg09556940	-6.40577			-5.525
PCAT19	chr19	cg22130616	-6.4052
CTRL	chr16	cg12306515	-6.40199
NA	chr6	cg03935736	-6.39864			-6.56808
NA	chr7	cg05534148	-6.39793			-6.82642
NA	chr7	cg25417447	-6.39719
IFIT2	chr10	cg06092948	-6.39581
USP24	chr1	cg00765676	-6.39581
NA	chr12	cg18719327	-6.39445
NA	chr2	cg25971292	-6.39339
TNXB	chr6	cg23192864	-6.39162
NA	chr10	cg12234946	-6.39116
RGL3	chr19	cg00341204	-6.38828
POLR3A	chr10	cg04165814	-6.388
FBXO38	chr5	cg06148656	-6.38587
MIR33A	chr22	cg02233213	-6.38524
NA	chr2	cg10818657	-6.3833
NA	chr9	cg03882246	-6.38262
ASPH	chr8	cg19167338	-6.38021			-3.50096
EFCC1	chr3	cg20038477	-6.3801
NA	chr8	cg25548350	-6.37961
GRM3	chr7	cg19189601	-6.3782
NA	chr8	cg13720284	-6.37762		-8.56347	-10.9078
FAM110D	chr1	cg11643099	-6.37565
FNDC1	chr6	cg04576777	-6.3726
NA	chr1	cg24795688	-6.37253
BVES	chr6	cg25682172	-6.37022
ST5	chr11	cg10256839	-6.3701
NA	chr12	cg06639053	-6.36972
PML	chr15	cg09642075	-6.36596			-5.83145
LMNTD2	chr11	cg21106505	-6.36195
PLXNB2	chr22	cg03149749	-6.36179
NA	chr18	cg06388330	-6.36105
HPSE2	chr10	cg02166486	-6.35784
TTC7A	chr2	cg13924275	-6.35334
MYLK	chr3	cg10658843	-6.35056
CCDC158	chr4	cg03046216	-6.35004
ADAMDEC1	chr8	cg01603881	-6.34833
NA	chr16	cg02170867	-6.34589
NA	chr8	cg09631175	-6.34344
ZSWIM8	chr10	cg08332148	-6.34267
NA	chr2	cg18815065	-6.3426			-7.48677
SYT14	chr1	cg00003640	-6.34077
RAPGEF5	chr7	cg26838617	-6.3391			-4.60841
ZZEF1	chr17	cg24788987	-6.33866
CLEC16A	chr16	cg01498940	-6.33843			-4.55517
PLEKHG5	chr1	cg08091596	-6.33821
DIP2C	chr10	cg06571559	-6.33688
FBLN1	chr22	cg11867727	-6.33592
BRWD1	chr21	cg13663383	-6.33401
ISG20	chr15	cg04594702	-6.33179
GIMAP1	chr7	cg20286392	-6.33007
ALG13	chrX	cg11607524	-6.32982
COG7	chr16	cg05325390	-6.32952
KDM7A	chr7	cg03873751	-6.32667
LCN1	chr9	cg00040426	-6.32599			-6.00191
HLA-DPB2	chr6	cg20826888	-6.32542
DLGAP1	chr18	cg17440376	-6.32512
NA	chr12	cg00200038	-6.32507
NA	chr16	cg07778145	-6.32418
CKMT2	chr5	cg12827530	-6.31995			-5.29917
NHLRC2	chr10	cg06383133	-6.3188
AP3S1	chr5	cg17957637	-6.31409
FGF2	chr4	cg14382067	-6.31394
TCEA2	chr20	cg15929202	-6.31382
ZBTB24	chr6	cg20728271	-6.31192
TBL3	chr16	cg16465598	-6.3105
HAUS3	chr4	cg20232274	-6.30732			-4.61847
NA	chr2	cg27282397	-6.30689
NA	chr11	cg09527118	-6.30359
TTLL2	chr6	cg22019305	-6.30115
MICAL1	chr6	cg11618953	-6.30061
NA	chr3	cg21218567	-6.30047
MSRA	chr8	cg16150238	-6.29784
NA	chr6	cg17799090	-6.29697
NA	chr17	cg08865182	-6.29439
NA	chr13	cg03205529	-6.29324
RRP1	chr21	cg14503480	-6.29257
NA	chr8	cg09600206	-6.29252			-3.48325
ARHGAP44	chr17	cg14824266	-6.29119
NA	chr5	cg16469636	-6.2877
GABBR1	chr6	cg00094412	-6.28763
TSNARE1	chr8	cg26225406	-6.28758
NA	chr2	cg00595787	-6.28688
SLC45A4	chr8	cg15836151	-6.28511
NA	chr1	cg17405031	-6.28381			-7.04083
NA	chr5	cg17275073	-6.28342
RUNX1T1	chr8	cg13111243	-6.28325
CCDC50	chr3	cg00249334	-6.28184
MAP2K1	chr15	cg16177419	-6.28013
CEP83	chr12	cg05530295	-6.27835
NPFFR2	chr4	cg03017946	-6.27683
NA	chr2	cg17498874	-6.27618
NDUFA4L2	chr12	cg13212283	-6.27598
EDEM2	chr20	cg02543989	-6.27379
OR10H5	chr19	cg11444894	-6.27053
SUGCT	chr7	cg21340024	-6.27036
RASA3	chr13	cg22906709	-6.27022			-5.13808
EZR	chr6	cg15118447	-6.26871
NA	chr13	cg04308040	-6.26862
NA	chr18	cg19101324	-6.26658
PPARD	chr6	cg22826320	-6.26614
PSMA8	chr18	cg11858305	-6.2637
NA	chr16	cg00826390	-6.26349			-3.75788
NA	chr5	cg07148051	-6.2624
NA	chr2	cg16127614	-6.26129
PNMA8B	chr19	cg13338783	-6.25972
NA	chr6	cg19930737	-6.2592
KIAA1211	chr4	cg09375873	-6.25793
BCAR3	chr1	cg02181031	-6.25783
NA	chr6	cg25844854	-6.25643
EPHA8	chr1	cg27129605	-6.25483
CCSER1	chr4	cg09701035	-6.25426
NA	chr17	cg04176088	-6.25356
NA	chr14	cg00193524	-6.25307
SYCE1L	chr16	cg06128999	-6.24931
NA	chr18	cg10090926	-6.24929				-14.8994
ACSL3	chr2	cg02505933	-6.24813
CYLD	chr16	cg09722826	-6.24746
RIMBP2	chr12	cg23202262	-6.24691
MFSD2B	chr2	cg25422959	-6.24653
EPB41L1	chr20	cg04422517	-6.24628
FRY	chr13	cg10786550	-6.24586
RUNX1	chr21	cg15974300	-6.2448
NA	chr15	cg02518564	-6.2421
CYB5R2	chr11	cg15290965	-6.24015
NA	chr12	cg10376360	-6.24006
PCDHB13	chr5	cg14640659	-6.23794
DUSP26	chr8	cg16369153	-6.23785
TSC22D1	chr13	cg16023991	-6.23569
SLC22A17	chr14	cg11093767	-6.2355
NA	chr21	cg07085256	-6.23478
UBR3	chr2	cg13328485	-6.23392
ACOT6	chr14	cg09535072	-6.23103
NA	chr1	cg17165759	-6.22929
NA	chr10	cg16764061	-6.22682			-5.24542
NA	chr7	cg09097737	-6.22681
SAT2	chr17	cg21786399	-6.22641
NA	chr17	cg10742138	-6.22637
NA	chr1	cg05370462	-6.22551
USP7	chr16	cg16613029	-6.2251
PPP1R14D	chr15	cg04968426	-6.22395
SYT3	chr19	cg25826173	-6.22181
ST18	chr8	cg07645671	-6.22022
NBEAL2	chr3	cg26432350	-6.2201						3.31123
ORAOV1	chr11	cg23185983	-6.21406
ZNF558	chr19	cg14513849	-6.21316
PMS2P3	chr7	cg10282961	-6.21299
SULT2B1	chr19	cg04714466	-6.21204
THY1	chr11	cg13524082	-6.20683
NA	chr12	cg24015792	-6.20188
NA	chr14	cg23539229	-6.20005
MSMB	chr10	cg14947710	-6.19791
NA	chr7	cg06875413	-6.19733
NA	chr15	cg03796381	-6.19594
KDM2B	chr12	cg15789385	-6.19361
FHOD1	chr16	cg11694427	-6.19285
GALNT1	chr18	cg00162789	-6.19251
NA	chr16	cg07430315	-6.19059
TBCD	chr17	cg16218516	-6.18967
NA	chr12	cg02743339	-6.18737
ALDH1A2	chr15	cg19619909	-6.1865
ATF7IP	chr12	cg06912420	-6.1821
GLS	chr2	cg17467003	-6.17947
NA	chr2	cg13394859	-6.17869
NA	chr15	cg03932595	-6.17264
SLCO3A1	chr15	cg21594043	-6.17234
APPL1	chr3	cg24598678	-6.17012			-5.35139
MINK1	chr17	cg25212213	-6.16715
TAF6	chr7	cg12466070	-6.16663
ADGB	chr6	cg04853018	-6.16098
RBM5	chr3	cg20068516	-6.16041
CYFIP2	chr5	cg13332123	-6.15707
NA	chr14	cg25008500	-6.1562
AKR1D1	chr7	cg01143233	-6.15233
ADORA3	chr1	cg01918604	-6.14978
IGSF21	chr1	cg14859371	-6.14974
SYNGAP1	chr6	cg24852032	-6.14812
NA	chr6	cg25645582	-6.14717				-6.08126
NRG2	chr5	cg05596641	-6.14319
OSBPL2	chr20	cg09403153	-6.14317
NA	chr1	cg01715450	-6.14315
ABHD1	chr2	cg20476087	-6.1425			-5.79943
ARHGAP45	chr19	cg04587220	-6.14108			-4.48658
GALNT2	chr1	cg04991747	-6.13763
NA	chr5	cg02746635	-6.13761
MAU2	chr19	cg20964929	-6.13675
ZNF879	chr5	cg08262598	-6.13591
KCNAB1	chr3	cg21497208	-6.13492			-5.74076
PQLC3	chr2	cg02594804	-6.13481
IGBP1	chrX	cg00374161	-6.13422			-8.19034
F11-AS1	chr4	cg00610294	-6.13374
ZNF234	chr19	cg04165835	-6.13242
BFSP2	chr3	cg10218777	-6.13221
NA	chr3	cg20041670	-6.13183
KIFAP3	chr1	cg03068437	-6.13173
NA	chr3	cg24866706	-6.13164
NA	chr16	cg23118350	-6.13093
FAM124A	chr13	cg12424652	-6.13079
EIF4A3	chr17	cg21765252	-6.13051
NA	chr1	cg14686492	-6.12698					4.1129
LAMC1	chr1	cg11532216	-6.12274
NA	chr16	cg08653348	-6.11977
IGF2BP2	chr3	cg18495847	-6.11724
ATPIF1	chr1	cg13436232	-6.11518
AGBL1	chr15	cg14936543	-6.11369
PCYT2	chr17	cg01618928	-6.10893
HNRNPUL1	chr19	cg11313468	-6.10713
ASAP1	chr8	cg00077877	-6.10713
ARHGAP29	chr1	cg00914139	-6.10415
GRB10	chr7	cg12256753	-6.10287			-3.20765
PASK	chr2	cg10215034	-6.10148		3.57899
NFATC2IP	chr16	cg09518131	-6.10126
GXYLT2	chr3	cg07230774	-6.1009			-6.36815
NA	chr2	cg09951127	-6.09704			-5.71166
AQR	chr15	cg22385669	-6.09335
XKR4	chr8	cg09440757	-6.09198
CERS3	chr15	cg08629869	-6.09084			-5.59123
NA	chr18	cg21942150	-6.09047
NA	chr5	cg18344930	-6.08936
MYO5A	chr15	cg25277330	-6.08781
NA	chr4	cg27159689	-6.08775			-7.94962
PSORS1C1	chr6	cg08412936	-6.08688
OTOF	chr2	cg02988155	-6.0864
KIAA1143	chr3	cg09333631	-6.08592
NA	chr3	cg10185650	-6.08317
PRNT	chr20	cg26097573	-6.0827			-6.01071
CORO2B	chr15	cg27520108	-6.08078
PPIL6	chr6	cg20534016	-6.08005
NA	chr14	cg11731525	-6.07986
MIR554	chr1	cg09420324	-6.07751
NA	chr8	cg03984633	-6.07704
HOXA2	chr7	cg01175550	-6.07703		6.51789
NA	chr1	cg09958513	-6.07309
NA	chr5	cg16665911	-6.06948
HTR7	chr10	cg24416961	-6.06901
KCNN4	chr19	cg08978341	-6.06776			-7.35201
ANXA11	chr10	cg19052142	-6.06598
CAVIN2	chr2	cg14832199	-6.06467
CD81	chr11	cg04610897	-6.064
MLXIP	chr12	cg09810483	-6.0638
ZNF329	chr19	cg18756545	-6.06216
IDE	chr10	cg22378449	-6.06118
DNAJC16	chr1	ch.1.541122F	-6.06095			-8.9119
NA	chr2	cg07761351	-6.06083
BICD1	chr12	cg09346050	-6.04652
NA	chr11	cg02912174	-6.04275				-5.4475
SERPINA7	chrX	cg18617708	-6.04157
NA	chr1	cg07421534	-6.04133
NA	chr5	cg18880583	-6.04029
RNH1	chr11	cg22140538	-6.03908
TFCP2L1	chr2	cg10950284	-6.03744
PLXNA1	chr3	cg09355697	-6.03573
ARHGAP42	chr11	cg15243995	-6.03444
NA	chr3	cg09967272	-6.03419
NA	chr4	cg18221610	-6.03406
FOXB1	chr15	cg25846336	-6.03182
NA	chr12	cg08599446	-6.03095
NA	chr12	cg26348172	-6.02979
NR2E3	chr15	cg19389875	-6.02856
C17orf102	chr17	cg21070161	-6.0272
LEFTY2	chr1	cg22462235	-6.02562
PDZD2	chr5	cg00663002	-6.02368			-3.124
PPM1N	chr19	cg08795051	-6.02324
ULBP3	chr6	cg00518971	-6.02216
DAB2IP	chr9	cg03139848	-6.02156
SNX8	chr7	cg25422992	-6.02031
LINC00871	chr14	cg05833562	-6.01919
CSMD1	chr8	cg06710438	-6.01914			-8.29973			-4.56783
RAPGEF1	chr9	cg17125813	-6.01892
NA	chr4	cg26233267	-6.01888
CDR2	chr16	cg10716582	-6.01726
MKNK1-AS1	chr1	cg08643108	-6.01676				-4.43548
LINC00200	chr10	cg00632125	-6.01432			-5.66973
LINC00466	chr1	cg18384460	-6.01378
PPFIBP1	chr12	cg20890687	-6.01337
NA	chr16	cg18071548	-6.01212
NA	chr12	cg05863691	-6.01018
STK3	chr8	cg27071397	-6.01012
PPP4R1L	chr20	cg18743695	-6.00933
DIP2C	chr10	cg02676906	-6.00896			-4.06615
NA	chr19	cg22677757	-6.00789			-6.45374
ANGPTL2	chr9	cg17385208	-6.00733			-4.57989
GNA15	chr19	cg07865607	-6.00729
NDN	chr15	cg19089045	-6.00476
NA	chr2	cg13024761	-6.00444
NA	chr9	cg07384066	-6.00444			-3.77547
KCNB2	chr8	cg09539578	-6.00424
NA	chr1	cg22327057	-6.00424
NA	chr11	cg21599960	-6.00316
SH2D3A	chr19	cg12791939	-6.00304			-5.77389
ANO7	chr2	cg14137578	-6.00255
NA	chr12	cg16440121	-6.00204
NA	chr4	cg06748060	-6.00078
ZNF782	chr9	cg14176626	-6.00042
NA	chr5	cg07762599	-5.99979
SHANK2	chr11	cg26851107	-5.99944
NA	chrX	cg08855855	-5.99809
TCHHL1	chr1	cg26714735	-5.99519
MEGF11	chr15	cg12642881	-5.99458
CTNNA3	chr10	cg24391482	-5.9938
TLN2	chr15	cg19966063	-5.99327			-3.10193
ANK3	chr10	cg01021234	-5.99213
SGMS1	chr10	cg08514547	-5.98724
NXN	chr17	cg08190450	-5.98216
NA	chr17	cg00234095	-5.98153						6.65108
PDGFB	chr22	cg15402232	-5.97962
MIR922	chr3	cg06336230	-5.97885
CRIP2	chr14	cg06285241	-5.97854			-3.97393
ST8SIA2	chr15	cg01217703	-5.97744
OPRL1	chr20	cg19266578	-5.97607
HSPBAP1	chr3	cg20468026	-5.97566
MST1R	chr3	cg27429554	-5.97517
NA	chr6	cg12781940	-5.97503			-6.1791
CSGALNACT1	chr8	cg04066265	-5.97468
MVD	chr16	cg03125909	-5.97451
KCP	chr7	cg23537419	-5.97267
SORCS2	chr4	cg23831175	-5.96983
MMP11	chr22	cg08076102	-5.96739
KIF26B	chr1	cg13296163	-5.96727
CTSV	chr9	cg25045735	-5.96641
NA	chr1	cg01715745	-5.96536
ANKDD1A	chr15	cg22868340	-5.96535
NA	chr2	cg12969545	-5.96333			-3.7041
ZNF277	chr7	cg27144554	-5.96123
DMAP1	chr1	cg20375041	-5.96054
NA	chr2	cg00040749	-5.95565
NA	chr15	cg15825516	-5.95507
C12orf56	chr12	cg26252641	-5.95128
ZDHHC1	chr16	cg25083632	-5.95128			-3.83522
TSPAN18	chr11	cg21872204	-5.95105
ITIH1	chr3	cg27158339	-5.95002
DHX29	chr5	cg18402201	-5.94882
NA	chr6	cg13544743	-5.94811
GRIK1	chr21	cg13114926	-5.94681
MMP2	chr16	cg06244627	-5.94657
NFAM1	chr22	cg19630351	-5.94587
FAM3C	chr7	cg01214487	-5.94233
SEC16B	chr1	cg25135333	-5.94201
PDGFD	chr11	cg16322276	-5.93976
ENPP6	chr4	cg13591502	-5.93604			-5.57114
GDPD5	chr11	cg06954975	-5.93555
NA	chr4	cg23595884	-5.93517
[truncated: 12,256 more rows]

## Sheet: Supporting data2_DMRs of BPA
Differentially methylated regions (DMRs), their encompassing genes and CpG sites, their % methylation change in MCF-7 cells treated with the functional dose of BPA for 48 hrs when compared to control
delta beta: beta in treated cells - beta in control
DMR	Width	Number of CpGs	Gene	CpG1	CpG2	CpG3	CpG4	CpG5	CpG6	CpG7	CpG8	CpG9	CpG10	CpG11	CpG12	CpG13	Average delta beta
chr1:156122422:156124654	2233	13	SEMA4A	cg00230214	cg22276442	cg14847134	cg17971328	cg22006683	cg21326798	cg26233302	cg21858764	cg02774334	cg01667716	cg11398659	cg15533341	cg23184860	-3.24899
chr6:105403899:105405275	1377	10	LIN28B	cg19721087	cg10654284	cg17429732	cg15129071	cg21136883	cg17119521	cg19702779	cg04171392	cg04560456	cg05068322				-3.54113
chr16:75272306:75273590	1285	10	BCAR1	cg03351003	cg16343806	cg20591307	cg02209667	cg11857283	cg06528803	cg00439261	cg02853019	cg27523074	cg23902150				-3.36408
chr10:5565921:5567123	1203	10	CALML3	cg13225176	cg22883332	cg23270327	cg02241986	cg09657197	cg19587777	cg11736657	cg02831294	cg24831879	cg26178664				-3.07078
chr4:2812455:2814122	1668	9	SH3BP2	cg14671438	cg09368626	cg23646330	cg03443467	cg10322254	cg05336051	cg25467912	cg12086464	cg15569052					-3.26377
chr1:31845985:31847413	1429	9	FABP3	cg15833534	cg19316148	cg20318096	cg07110043	cg03484533	cg24539573	cg05226707	cg01414687	cg02636899					-3.16258
chr22:30955700:30957937	2238	9	GAL3ST1	cg13516213	cg25783144	cg27262044	cg03068796	cg04207401	cg23258718	cg26986147	cg22629783	cg16262178					-3.11508
chr7:121511954:121513538	1585	9	PTPRZ1	cg10819689	cg20105652	cg14885204	cg20947377	cg21423724	cg15602933	cg10115498	cg26235215	cg25167643					-3.02181
chr22:19877590:19880135	2546	8	TXNRD2	cg14665147	cg07793095	cg11936313	cg27306787	cg11854392	cg13750850	cg10131972	cg23122901						-3.65808
chr11:1507746:1509296	1551	8	MOB2	cg03659016	cg08455731	cg17577348	cg13811955	cg14408266	cg07008355	cg15674627	cg14154735						-3.47077
chr19:55416220:55417647	1428	8	NCR1	cg25429875	cg11356156	cg12123879	cg13518366	cg18832619	cg17804112	cg14550066	cg12952132						-3.39018
chr3:48601585:48602794	1210	8	UCN2	cg05125838	cg10179004	cg15526863	cg04808978	cg16355800	cg03845872	cg02697678	cg24294598						-3.37976
chr7:787948:788989	1042	8	DNAAF5	cg11953399	cg14584616	cg14216196	cg26055747	cg02890772	cg19694458	cg18929240	cg24653772						-3.37741
chr8:142186493:142188198	1706	8	DENND3	cg20791674	cg12879074	cg20746756	cg10064585	cg18525001	cg26150447	cg09256556	cg00989157						-3.14544
chr12:11001596:11003467	1872	8	PRR4	cg12089169	cg23272369	cg07658646	cg23256579	cg27615582	cg13942826	cg03977009	cg07056314						3.01647
chr11:102745682:102746672	991	8	MMP12	cg20487452	cg23979520	cg09002726	cg01805510	cg14948108	cg02368591	cg03179866	cg09074830						3.2618
chr21:31963375:31964845	1471	8	KRTAP6-3	cg12291179	cg05843874	cg11043146	cg09944137	cg07392829	cg25493335	cg03039556	cg08829149						4.02477
chr13:32884114:32885661	1548	8	BRCA2	cg11448807	cg10619502	cg17385893	cg16907294	cg14932124	cg13096407	cg05918473	cg24234117						4.0549
chr12:52887685:52890692	3008	7	KRT6A	cg16112157	cg10580110	cg11790445	cg11471401	cg26880395	cg01815626	cg19023350							-4.32205
chr2:217724363:217725560	1198	7	TNP1	cg10376763	cg19673237	cg20310485	cg19384546	cg24545125	cg21808287	cg13980719							-3.51975
chr12:648437:649675	1239	7	B4GALNT3	cg15390517	cg09083160	cg10850989	cg08963517	cg05066616	cg08773689	cg13337925							-3.33319
chr11:118957994:118959302	1309	7	HMBS	cg16169193	cg20929545	cg21638712	cg26421610	cg26145333	cg11367048	cg12981694							-3.31774
chr7:53879210:53879789	580	7	LINC01446	cg08515484	cg00347856	cg04238274	cg08311085	cg26101722	cg11129772	cg04889434							-3.29907
chr10:74868784:74871078	2295	7	NUDT13	cg21131970	cg17739967	cg24801889	cg12312308	cg16758988	cg01701415	cg04833713							-3.2698
chr1:160833130:160835203	2074	7	CD244	cg26076249	cg11939496	cg12886054	cg06494734	cg05149320	cg14364102	cg24805601							-3.2213
chr12:6233657:6235155	1499	7	VWF	cg27347104	cg10301695	cg24427724	cg22345878	cg14748957	cg22572217	cg11804350							-3.18578
chr11:124294778:124296071	1294	7	OR8B4	cg24653728	cg07387657	cg24174996	cg11874185	cg20151365	cg25729432	cg08510483							-3.12706
chr6:167704466:167705750	1285	7	UNC93A	cg24421265	cg20313838	cg26732808	cg23603057	cg26688775	cg09682183	cg13906701							-3.10142
chr20:62405935:62407352	1418	7	ZBTB46	cg05751343	cg14251267	cg16737517	cg18369516	cg04630273	cg12283398	cg12840850							-3.0743
chr11:15132416:15134022	1607	7	INSC	cg12222053	cg02175489	cg21910615	cg24299074	cg17092502	cg01223673	cg06399933							-3.06453
chr6:123958347:123959721	1375	7	TRDN	cg05897020	cg19553563	cg16726875	cg23135533	cg14462830	cg17889149	cg08690174							3.27547
chr1:9953177:9954275	1099	7	CTNNBIP1	cg22423930	cg06820852	cg06347522	cg17575567	cg12547033	cg12820913	cg27118196							3.32033
chr7:81635465:81638429	2965	7	CACNA2D1	cg01476959	cg00412308	cg12536527	cg01881838	cg16321672	cg09270031	cg15387286							3.81926
chr11:130762969:130764492	1524	7	SNX19	cg06377160	cg00458607	cg19078330	cg04608907	cg14926494	cg20527237	cg23718415							4.49055
chr1:100643544:100644688	1145	7	LRRC39	cg26117431	cg12187169	cg25754465	cg21821887	cg03275224	cg24929754	cg07232688							5.93104
chr16:842039:843295	1257	7	RPUSD1	cg26888630	cg03558676	cg24951130	cg07704672	cg04627530	cg09323788	cg00719332							12.033
chr13:86373073:86374678	1606	6	SLITRK6	cg11108156	cg22697386	cg24392970	cg19807476	cg15959492	cg14623269								-4.94474
chr17:2996463:2997739	1277	6	OR1D2	cg16877531	cg17807683	cg05851396	cg14580770	cg12936709	cg23490425								-4.44229
chr18:9922735:9925588	2854	6	VAPA	cg11364125	cg05721887	cg02966969	cg02731183	cg14282747	cg25226066								-4.35132
chr11:31325916:31327216	1301	6	DCDC1	cg15436954	cg20628209	cg27473842	cg12673070	cg06443042	cg04122027								-4.08468
chr6:26501409:26502192	784	6	BTN1A1	cg16881698	cg03051449	cg07519536	cg19729116	cg04744755	cg14442890								-4.03593
chrX:49460408:49460754	347	6	PAGE1	cg03369828	cg04282422	cg10796634	cg07882687	cg23937047	cg13950574								-4.03506
chr17:79170494:79171130	637	6	CEP131	cg26172211	cg11345693	cg14413466	cg21692086	cg26703261	cg10284065								-3.98336
chr14:104212870:104213816	947	6	PPP1R13B	cg24526173	cg14228344	cg11778699	cg04671446	cg15980810	cg06183970								-3.95563
chr5:124070989:124071822	834	6	ZNF608	cg12817840	cg01610165	cg07833564	cg22139166	cg20677205	cg09361819								-3.84651
chr5:178017827:178018186	360	6	COL23A1	cg10730712	cg26996818	cg11256387	cg04591034	cg07765621	cg18816996								-3.78934
chr4:3042386:3043752	1367	6	GRK4	cg12572295	cg09538360	cg14003022	cg02566259	cg01807241	cg06421590								-3.7856
chr18:50277207:50278531	1325	6	DCC	cg02207286	cg19257612	cg08070751	cg11513962	cg12968011	cg10310777								-3.65368
chr16:88765071:88766245	1175	6	RNF166	cg06493973	cg03125124	cg24071064	cg08441633	cg06340836	cg07738867								-3.50074
chr12:49942160:49943606	1447	6	KCNH3	cg10712837	cg14200725	cg04036777	cg10695105	cg22566355	cg13512394								-3.44514
chr2:201333656:201334663	1008	6	SPATS2L	cg06412241	cg15681956	cg10403855	cg02912973	cg04508851	cg02882004								-3.43887
chr2:170870146:170871240	1095	6	UBR3	cg05019396	cg00785632	cg16202181	cg06244688	cg17245989	cg20937035								-3.43305
chr14:74002584:74003853	1270	6	ACOT1	cg23004066	cg26251192	cg25484147	cg26875874	cg26463402	cg16726659								-3.38951
chr4:1367748:1368966	1219	6	UVSSA	cg14919643	cg01953429	cg09084085	cg25666611	cg19622569	cg14557232								-3.38173
chr2:241561007:241562584	1578	6	GPR35	cg11974430	cg01129641	cg17098979	cg26250154	cg14927745	cg20428033								-3.369
chr19:1395229:1396658	1430	6	NDUFS7	cg14670950	cg26864950	cg21715536	cg25973354	cg04581187	cg18092037								-3.36766
chr4:68422645:68424633	1989	6	STAP1	cg16400896	cg20723302	cg09734798	cg04398282	cg12879425	cg15937811								-3.3524
chr12:247224:248500	1277	6	IQSEC3	cg13404674	cg14856738	cg04080080	cg13147090	cg00292513	cg25396728								-3.32926
chrX:153585715:153587482	1768	6	FLNA	cg09143059	cg20077179	cg02931149	cg11598621	cg16094966	cg23875012								-3.27662
chr8:145626588:145627240	653	6	MIR1234	cg20555305	cg03636657	cg17741937	cg22384877	cg09056223	cg24126723								-3.25737
chr10:79626150:79626903	754	6	DLG5	cg13782214	cg26805224	cg11269055	cg21699600	cg20595421	cg06195981								-3.23161
chr9:137996270:137998205	1936	6	OLFM1	cg13971025	cg00948900	cg14147184	cg01049133	cg14354663	cg17516242								-3.17371
chr3:27403827:27405033	1207	6	NEK10	cg15877578	cg05145393	cg03128408	cg14860348	cg19104849	cg22900387								-3.17032
chr19:8933297:8934553	1257	6	ZNF558	cg04301375	cg24837192	cg05014724	cg20490183	cg15751406	cg09271580								-3.16878
chr4:2401542:2402046	505	6	ZFYVE28	cg20213329	cg27108147	cg11208915	cg00530127	cg11834635	cg25726224								-3.11106
chr10:134720964:134722243	1280	6	CFAP46	cg08390010	cg11990770	cg00296348	cg02043622	cg16334004	cg09252766								-3.11077
chr11:119181442:119181928	487	6	MCAM	cg17466841	cg14976391	cg11002420	cg15463278	cg10191494	cg00975752								-3.09975
chr1:208063733:208065241	1509	6	CD34	cg09788693	cg27004073	cg21924403	cg24004844	cg22417097	cg26513485								-3.0825
chr1:100325963:100327026	1064	6	AGL	cg01639960	cg16724148	cg14063843	cg06086933	cg22353495	cg22017303								-3.07611
chr7:140305368:140306908	1541	6	DENND2A	cg11176169	cg10839528	cg04896384	cg26145827	cg00743664	cg17695560								-3.07247
chr4:8602556:8603130	575	6	CPZ	cg14339343	cg17492965	cg11598178	cg23892390	cg05384957	cg06425397								-3.05171
chr15:81134479:81136522	2044	6	MIR549A	cg16530970	cg22929280	cg03589751	cg05208249	cg05721790	cg04187814								-3.01906
chr5:124036927:124038009	1083	6	ZNF608	cg15839642	cg13172369	cg06914945	cg20225922	cg11567920	cg03843561								-3.01638
chr4:5794286:5795430	1145	6	EVC	cg16372928	cg03146706	cg07818692	cg04370342	cg20111454	cg21767859								3.36434
chr11:55735459:55737423	1965	6	OR10AG1	cg17695512	cg25826013	cg05343512	cg18099058	cg22724854	cg06189459								3.43177
chr11:4599033:4600140	1108	6	C11orf40	cg15845071	cg07850246	cg12865405	cg23160136	cg13451637	cg27500206								3.50393
chr17:39155777:39157466	1690	6	KRTAP3-2	cg13560794	cg25810999	cg23850339	cg18511029	cg16179619	cg24454448								3.93015
chr1:22051674:22053019	1346	6	USP48	cg05472081	cg00096260	cg20871800	cg09774735	cg19870486	cg19102065								4.78775
chr6:29633622:29634495	874	6	MOG	cg15841167	cg18488651	cg03147503	cg01644592	cg10503635	cg06301399								5.21824
chr13:84452994:84454283	1290	5	SLITRK1	cg18789918	cg04095724	cg16727923	cg21448057	cg18937395									-6.24678
chr14:94596645:94597571	927	5	IFI27L2	cg02618908	cg00211719	cg20506250	cg13542222	cg26569180									-4.95805
chr4:184603574:184604995	1422	5	TRAPPC11	cg07723198	cg07236034	cg11410487	cg17226831	cg13126814									-4.43678
chr2:25065350:25065924	575	5	ADCY3	cg16165248	cg02501929	cg20227471	cg24428099	cg14869721									-4.35553
chr4:57035579:57036403	825	5	KIAA1211	cg19965969	cg25769043	cg24814707	cg05193407	cg12879013									-4.25002
chr10:15856370:15857641	1272	5	MINDY3	cg25265010	cg14216539	cg26311178	cg15250440	cg14915417									-4.24418
chr6:41885345:41885855	511	5	BYSL	cg25074817	cg18884670	cg05689413	cg08296032	cg26155502									-4.24174
chr19:46094335:46094912	578	5	GPR4	cg00548633	cg02827075	cg11723280	cg09119349	cg18739142									-4.16532
chr3:150996078:150996599	522	5	P2RY14	cg15814508	cg05631794	cg01114224	cg09571369	cg00290355									-4.11246
chr1:20636621:20637144	524	5	VWA5B1	cg08961546	cg10257217	cg01921203	cg15968203	cg24462058									-4.11149
chr3:141144569:141146295	1727	5	ZBTB38	cg14281547	cg18523689	cg10599156	cg06316211	cg19825988									-4.09675
chr1:246621463:246622662	1200	5	SMYD3	cg18250864	cg08197440	cg18311466	cg01815906	cg27177236									-4.08085
chr2:102685358:102686258	901	5	IL1R1	cg12325510	cg12851651	cg06167053	cg13646880	cg16952841									-4.06514
chr1:10566887:10567799	913	5	PEX14	cg00391821	cg04254468	cg17425144	cg25667751	cg06080068									-4.02953
chr22:50448433:50449520	1088	5	IL17REL	cg10037611	cg12009803	cg00692279	cg03900293	cg14913695									-4.01865
chr7:158362907:158363642	736	5	PTPRN2	cg11202265	cg00841760	cg26180501	cg01622718	cg10940066									-3.94623
chr16:30494063:30495249	1187	5	ITGAL	cg04782711	cg00402343	cg15978451	cg09798624	cg09009066									-3.93362
chr12:133435645:133435861	217	5	CHFR	cg07007834	cg13270853	cg21432513	cg00460944	cg17003970									-3.91326
chr3:97157843:97158945	1103	5	EPHA6	cg06114748	cg14623287	cg04730866	cg22073258	cg19812790									-3.89057
chr15:101177293:101178515	1223	5	ASB7	cg25243392	cg23738444	cg17342772	cg03896944	cg11547460									-3.86998
chr12:120765718:120766475	758	5	PLA2G1B	cg18133966	cg02239282	cg16396488	cg16719527	cg16262173									-3.81982
chr17:48179239:48179648	410	5	PDK2	cg26768556	cg07649216	cg25724460	cg23834244	cg04091816									-3.80298
chr12:18866655:18867724	1070	5	PLCZ1	cg04973863	cg25473831	cg05470332	cg06255347	cg24821326									-3.79791
chr16:50647607:50648887	1281	5	NKD1	cg02816049	cg04412156	cg18215677	cg00857778	cg06795691									-3.77666
chr6:163661202:163661774	573	5	PACRG	cg25362120	cg06648782	cg10023652	cg03286391	cg16309622									-3.7105
chr6:79668288:79669783	1496	5	PHIP	cg08791656	cg19769287	cg14772638	cg23142770	cg15995909									-3.70304
chr6:143484660:143486011	1352	5	AIG1	cg13972139	cg17895188	cg02948295	cg08373624	cg17472152									-3.66986
chr3:172241008:172241975	968	5	TNFSF10	cg16391517	cg21402832	cg27433414	cg13365252	cg22572614									-3.66468
chr3:49306550:49307486	937	5	MIR4271	cg18270673	cg21548152	cg07613425	cg15166054	cg27504522									-3.66371
chr15:40582931:40583709	779	5	PLCB2	cg07629549	cg23120601	cg09233429	cg15852446	cg24111443									-3.66344
chr6:29055042:29056092	1051	5	OR2B3	cg27458549	cg22180958	cg10556798	cg16908601	cg14976468									-3.6484
chr2:240143798:240145022	1225	5	HDAC4	cg26469895	cg22077197	cg26767974	cg08740901	cg03169059									-3.64742
chr11:63775071:63775612	542	5	MACROD1	cg09182533	cg14085017	cg04935121	cg18137308	cg27373749									-3.64059
chr19:48497324:48498031	708	5	ELSPBP1	cg16332825	cg08981777	cg25961432	cg01975505	cg19404979									-3.6399
chr1:211664691:211666129	1439	5	RD3	cg07282865	cg06436493	cg02382699	cg00692367	cg00658007									-3.61894
chr19:11280655:11281758	1104	5	KANK2	cg09932436	cg21562035	cg26457569	cg12933521	cg03357650									-3.58358
chr8:145721560:145722190	631	5	PPP1R16A	cg00994323	cg21518261	cg26078439	cg12515371	cg22563697									-3.56701
chr17:4799244:4800583	1340	5	C17orf107	cg17788994	cg18995064	cg11965589	cg03609292	cg22110517									-3.54334
chr11:65396146:65397709	1564	5	PCNX3	cg07707380	cg06742582	cg26860053	cg26961812	cg02779691									-3.5232
chr18:9511513:9512860	1348	5	RALBP1	cg13635052	cg02822678	cg02736573	cg15166467	cg04404084									-3.51739
chr15:38225160:38227285	2126	5	TMCO5A	cg21524001	cg10550269	cg11854043	cg23254045	cg03998348									-3.51209
chrX:135382438:135382675	238	5	ADGRG4	cg16101581	cg18793814	cg09819081	cg03966679	cg11244095									-3.51169
chr3:73523729:73524464	736	5	PDZRN3	cg05085336	cg10526031	cg11461794	cg25363347	cg20302700									-3.49729
chr11:101826157:101827104	948	5	CEP126	cg23790980	cg26749690	cg09579303	cg00699794	cg10860568									-3.49079
chr3:179755019:179755696	678	5	PEX5L	cg12864915	cg18780412	cg21176048	cg05131623	cg13062105									-3.48573
chr11:3242765:3243281	517	5	MRGPRG	cg13621644	cg10498336	cg02403671	cg08093323	cg18169940									-3.45449
chr17:17421465:17422445	981	5	PEMT	cg03207091	cg18605989	cg14529095	cg22990331	cg16082130									-3.45325
chr1:26488129:26488988	860	5	FAM110D	cg04280647	cg03953671	cg22860775	cg26543657	cg18107827									-3.44335
chr15:57510284:57511260	977	5	TCF12	cg18117669	cg25688583	cg00027650	cg17505780	cg17930873									-3.4338
chr11:73002719:73003781	1063	5	P2RY6	cg16008990	cg00633110	cg18393186	cg03648063	cg25555772									-3.43241
chr17:78755379:78755841	463	5	RPTOR	cg06153925	cg08454507	cg06418238	cg22878693	cg18469159									-3.40691
chr2:102927278:102927898	621	5	IL1RL1	cg17738684	cg16386158	cg11916609	cg04242580	cg19969733									-3.38691
chr14:75415107:75415853	747	5	PGF	cg13914892	cg06794017	cg19866419	cg08899583	cg17343609									-3.36803
chrX:149930532:149930926	395	5	MTMR1	cg01162900	cg12226826	cg04325187	cg08457610	cg00881203									-3.36179
chr14:105046914:105047853	940	5	C14orf180	cg15665105	cg24477453	cg14803282	cg05788105	cg14929982									-3.36152
chr3:128713440:128714144	705	5	KIAA1257	cg12273777	cg18521796	cg03344114	cg20826707	cg01223011									-3.35941
chr9:140059545:140060986	1442	5	GRIN1	cg14220722	cg14009729	cg14350337	cg13861180	cg00161247									-3.34949
chr21:29910291:29911755	1465	5	LINC00161	cg14511820	cg25912938	cg24617741	cg00253680	cg06212876									-3.34932
chr17:73753800:73754560	761	5	GALK1	cg10231126	cg01518065	cg24010613	cg27295561	cg10431950									-3.34149
chr2:232455630:232456624	995	5	TEX44	cg27232569	cg02094889	cg19540408	cg16082222	cg03901836									-3.30256
chr4:82126025:82127274	1250	5	PRKG2	cg16744741	cg07938847	cg11283514	cg12977791	cg10060562									-3.28714
chr6:43248039:43249983	1945	5	TTBK1	cg26705764	cg01707841	cg10194899	cg02694972	cg00084398									-3.27118
chr4:2306425:2307011	587	5	ZFYVE28	cg22744555	cg18274320	cg01930242	cg02257884	cg10564075									-3.24567
chr6:97009412:97010439	1028	5	FHL5	cg15274275	cg15802639	cg20053447	cg20719439	cg23978322									-3.23276
chr12:49726500:49727110	611	5	C1QL4	cg14846292	cg17570948	cg11949060	cg10246081	cg12760869									-3.21532
chr9:88693030:88694317	1288	5	GOLM1	cg07658904	cg09645222	cg14572677	cg02328850	cg13134482									-3.20482
chr20:44662007:44663630	1624	5	SLC12A5	cg00485748	cg26828689	cg01864178	cg19569865	cg00629625									-3.20287
chr14:73572679:73573858	1180	5	RBM25	cg11405676	cg26894385	cg23241561	cg09684155	cg18279295									-3.19917
chr5:156772562:156773616	1055	5	FNDC9	cg26790059	cg20189782	cg13332123	cg14856485	cg27317416									-3.16349
chr9:95491679:95492438	760	5	BICD2	cg13084311	cg23097266	cg05140943	cg01808756	cg00341377									-3.12656
chr16:58540192:58541612	1421	5	NDRG4	cg18797337	cg10598295	cg01556430	cg00307770	cg01101186									-3.1193
chr19:2798801:2799973	1173	5	THOP1	cg02255983	cg24462200	cg13598193	cg21038502	cg13187105									-3.11191
chr11:1780137:1780324	188	5	CTSD	cg15487402	cg11143966	cg04162048	cg10660635	cg09383629									-3.11122
chr1:3382237:3383526	1290	5	ARHGEF16	cg11587191	cg15900221	cg15015996	cg26723365	cg14039138									-3.10743
chr2:191790593:191791548	956	5	GLS	cg17467003	cg26522639	cg18956356	cg00626314	cg18537721									-3.10101
chr6:40374425:40375512	1088	5	LRFN2	cg19690792	cg09083889	cg18528196	cg01270064	cg03073365									-3.09022
chr22:39777264:39778604	1341	5	SYNGR1	cg15605529	cg22263548	cg25459000	cg20735954	cg17537935									-3.07384
chr14:105158609:105159746	1138	5	INF2	cg14408262	cg04871068	cg07636681	cg14058736	cg20267932									-3.0679
chr7:28452066:28452289	224	5	CREB5	cg27448433	cg19638435	cg05929675	cg21004899	cg16534307									-3.04156
chr13:99630210:99630583	374	5	DOCK9	cg16624069	cg02799880	cg21712331	cg27518324	cg10811485									-3.03373
chr15:25226703:25227036	334	5	PWARSN	cg26724572	cg11166999	cg07268367	cg22934878	cg05894557									-3.02131
chr21:18948818:18949022	205	5	CXADR	cg20567301	cg10432277	cg23012465	cg17584982	cg05767351									3.01532
chr4:20884321:20885082	762	5	KCNIP4	cg24252656	cg06773116	cg11793663	cg16639860	cg05610855									3.07794
chr4:71502606:71503531	926	5	ENAM	cg06024252	cg00808240	cg09508281	cg07538578	cg01315136									3.35497
chr18:31628482:31629899	1418	5	NOL4	cg01656421	cg23419050	cg11532229	cg11588907	cg24711637									3.3957
chr19:2275015:2276471	1457	5	PEAK3	cg23245997	cg10627703	cg21449569	cg18186474	cg26472036									3.40673
chr11:103815860:103816274	415	5	PDGFD	cg15689283	cg11692488	cg25269313	cg09869422	cg18083098									3.44472
chr1:248191944:248192376	433	5	OR2L13	cg13164520	cg10886419	cg02527578	cg06019196	cg15439782									3.51563
chr11:114318549:114319650	1102	5	REXO2	cg18319651	cg14067578	cg15934892	cg22230141	cg26023202									3.62168
chr3:57613404:57614451	1048	5	DENND6A	cg01960160	cg01789048	cg06905757	cg27114965	cg18091591									3.86953
chr4:74300331:74301307	977	5	AFP	cg14867024	cg01173534	cg08364067	cg10778295	cg16337930									3.88867
chr13:76194080:76195284	1205	5	LMO7	cg07755351	cg22783258	cg24198463	cg22227965	cg16409306									3.89245
chr1:8761743:8763006	1264	5	RERE	cg21020487	cg01173814	cg00777737	cg10467015	cg02387474									4.02838
chr11:58980377:58981095	719	5	MPEG1	cg26340740	cg27236490	cg09552510	cg20849025	cg22750001									4.08963
chr8:110693195:110693859	665	5	SYBU	cg04843935	cg08457298	cg18029167	cg06131588	cg00203621									4.15613
chr12:56746257:56748364	2108	5	STAT2	cg19579976	cg02855201	cg15221261	cg14915822	cg13283608									4.23317
chr5:156594400:156594725	326	5	FAM71B	cg08445740	cg13786938	cg00510689	cg25680952	cg26593521									4.47617
chr5:127713520:127714057	538	5	FBN2	cg15460460	cg16727987	cg17830061	cg12078566	cg26500480									6.23127
chr1:104095907:104096621	715	4	AMY2B	cg12912349	cg18693889	cg13908518	cg23707905										-7.53062
chr13:79942882:79943539	658	4	RBM26	cg21049294	cg11578305	cg02881389	cg05031960										-7.4574
chr14:57714449:57715646	1198	4	EXOC5	cg17327394	cg11767197	cg10437902	cg19800871										-6.49144
chr11:104827238:104828083	846	4	CASP4	cg15665081	cg05558399	cg17552759	cg27315287										-6.34341
chr6:29796591:29796985	395	4	HLA-G	cg26511972	cg12358432	cg23110482	cg06316104										-5.83132
chr10:105233022:105233423	402	4	CALHM3	cg20017132	cg17159890	cg06859037	cg23603852										-5.793
chr3:57456170:57457209	1040	4	DNAH12	cg15442143	cg26756243	cg19405935	cg04561852										-5.61186
chr4:52883367:52884431	1065	4	LRRC66	cg23789604	cg02376806	cg06618957	cg21513686										-5.47984
chr9:72086141:72087329	1189	4	APBA1	cg19217770	cg06752313	cg10605829	cg03424182										-5.10027
chr2:242757225:242757618	394	4	NEU4	cg24629571	cg03877418	cg15746851	cg17981927										-4.9936
chr17:61615504:61616209	706	4	KCNH6	cg02822259	cg22590258	cg22097768	cg18515063										-4.97095
chr3:138433416:138434145	730	4	PIK3CB	cg07507705	cg13829943	cg06014180	cg03028099										-4.9641
chr2:9530520:9531269	750	4	ASAP2	cg08423557	cg14755414	cg21748874	cg17586345										-4.9322
chr14:20710040:20711344	1305	4	OR11H4	cg10253289	cg24137472	cg05122082	cg05888433										-4.88825
chr17:986107:987679	1573	4	ABR	cg16463215	cg11255590	cg16920446	cg11281181										-4.78028
chr4:2938941:2939903	963	4	NOP14-AS1	cg11343500	cg16204675	cg24571476	cg24524044										-4.69588
chr2:1050113:1051469	1357	4	SNTG2	cg14635303	cg00095772	cg17600393	cg14174583										-4.58934
chr8:143834539:143835180	642	4	LYPD2	cg26880549	cg22617682	cg16733117	cg04331204										-4.58688
chr15:74598765:74600834	2070	4	CCDC33	cg16117710	cg20480663	cg05476451	cg03061888										-4.56808
chr15:57731055:57731648	594	4	CGNL1	cg23933339	cg02059928	cg06849860	cg04885315										-4.56026
chr4:2450925:2451684	760	4	CFAP99	cg16994517	cg25848799	cg24266184	cg01455828										-4.50558
chr3:145803659:145804594	936	4	PLOD2	cg05592335	cg16406699	cg02843684	cg18072657										-4.4981
chr1:55012408:55013419	1012	4	ACOT11	cg07576219	cg11715991	cg10710218	cg21527621										-4.47666
chr18:59057418:59058725	1308	4	CDH20	cg12771774	cg06703961	cg26013408	cg14887576										-4.46674
chr18:47087108:47087723	616	4	LIPG	cg20486897	cg07277041	cg17012181	cg25303903										-4.45393
chr1:54822503:54823887	1385	4	SSBP3	cg08641990	cg21536281	cg05364361	cg15139162										-4.44546
chr13:45048389:45049733	1345	4	TSC22D1	cg19881234	cg12026045	cg26768308	cg22273589										-4.40155
chr6:29793526:29794008	483	4	HLA-G	cg14574237	cg23611220	cg21727129	cg08708750										-4.34673
chr20:238136:238452	317	4	DEFB132	cg08841021	cg18239253	cg26154201	cg00545462										-4.24006
chr22:28392224:28392965	742	4	TTC28	cg04486846	cg00934564	cg26249524	cg14095215										-4.19783
chr1:75054861:75055302	442	4	ERICH3	cg08162226	cg04779877	cg16434608	cg19237967										-4.19382
chr7:50773130:50774060	931	4	GRB10	cg23120299	cg26812147	cg13311902	cg24713989										-4.17943
chr22:38564163:38565057	895	4	PLA2G6	cg25562233	cg12245968	cg00095984	cg07991391										-4.15817
chr3:127860888:127861051	164	4	RUVBL1	cg24089340	cg05762744	cg23138110	cg03115093										-4.1421
chr20:2443837:2444653	817	4	SNORD119	cg16061399	cg14817765	cg07560408	cg18730744										-4.08196
chr4:48608000:48608943	944	4	FRYL	cg19527543	cg06001208	cg02258969	cg21094724										-4.07513
chr7:100841473:100842115	643	4	MOGAT3	cg16620608	cg17868694	cg24116779	cg08630869										-4.01836
chr14:70917848:70918738	891	4	ADAM21	cg24239379	cg07836900	cg04854503	cg23360601										-4.00712
chr14:104569519:104569653	135	4	ASPG	cg07022764	cg20870298	cg14969899	cg15904664										-4.00289
chr16:58009926:58010433	508	4	TEPP	cg22256063	cg08788681	cg13156121	cg26293512										-3.97586
chr1:156700571:156702004	1434	4	ISG20L2	cg25659938	cg04340510	cg08007199	cg06218859										-3.97485
chr14:100788274:100788777	504	4	SLC25A47	cg24996688	cg00978783	cg01035771	cg18319790										-3.96494
chr6:387024:387502	479	4	IRF4	cg24433996	cg23785612	cg05717473	cg13812245										-3.93194
chr1:228464796:228465491	696	4	OBSCN	cg09037426	cg09204449	cg00964355	cg08262088										-3.88026
chr11:5800246:5801244	999	4	OR52N5	cg17550100	cg19751990	cg24176797	cg00079898										-3.87222
chr18:2777820:2778914	1095	4	SMCHD1	cg11760320	cg23934502	cg08856362	cg05385823										-3.87181
chr3:45181094:45182103	1010	4	CDCP1	cg09000199	cg11940318	cg26421072	cg25148230										-3.86815
chr1:53556189:53556712	524	4	SLC1A7	cg20741386	cg01132471	cg08607780	cg27611602										-3.84205
chr11:62562109:62563573	1465	4	TMEM223	cg11356964	cg02027979	cg21304769	cg22675970										-3.83761
chr14:93389553:93389876	324	4	CHGA	cg05700406	cg16086620	cg21620282	cg27018380										-3.81014
chr20:61286778:61287678	901	4	SLCO4A1	cg15974066	cg03029371	cg04160910	cg25411987										-3.80606
chr8:144358043:144359074	1032	4	GLI4	cg22857963	cg14825413	cg24510518	cg06070970										-3.80481
chr22:36727373:36728977	1605	4	MYH9	cg11691093	cg08800893	cg02037342	cg24099140										-3.78916
chr15:58306165:58307333	1169	4	ALDH1A2	cg12437628	cg19619909	cg03751681	cg22682458										-3.78116
chr1:185228077:185229087	1011	4	SWT1	cg25132948	cg10919860	cg11823449	cg08887114										-3.76757
chr7:157351620:157351760	141	4	PTPRN2	cg24701780	cg26859186	cg25402818	cg07538293										-3.75914
chr15:59961161:59962232	1072	4	BNIP2	cg04904673	cg21284743	cg13732663	cg14282362										-3.75767
chr1:228528913:228530096	1184	4	OBSCN	cg00532451	cg13791379	cg11694203	cg18970592										-3.74456
chr17:19291120:19292080	961	4	MFAP4	cg00192882	cg15714343	cg21748026	cg14400120										-3.74294
chr1:53600284:53600929	646	4	SLC1A7	cg11223649	cg00317626	cg09134876	cg10137383										-3.74044
chr7:1481680:1482527	848	4	MICALL2	cg23990814	cg22491459	cg22657015	cg15857635										-3.72818
chr2:3292757:3293469	713	4	EIPR1	cg03025986	cg23761497	cg17823430	cg26467554										-3.69245
chr17:27889135:27889938	804	4	ABHD15	cg12800734	cg03739177	cg15040720	cg20817100										-3.68982
chr15:40661875:40662829	955	4	DISP2	cg21511293	cg11000062	cg19660792	cg08118196										-3.67076
chr7:43562162:43563447	1286	4	LUARIS	cg01213645	cg26783691	cg15449106	cg09288089										-3.66063
chr3:152166642:152167055	414	4	MBNL1	cg12154751	cg23665662	cg27512931	cg15905406										-3.65128
chr19:49921142:49922356	1215	4	CCDC155	cg03100209	cg26718599	cg23650346	cg13429145										-3.64958
chr17:18010713:18011281	569	4	MYO15A	cg12010452	cg00005437	cg26637098	cg24916360										-3.64485
chr15:25343940:25344512	573	4	SNORD116-26	cg19945303	cg04538551	cg07664976	cg02674431										-3.62968
chr5:132589125:132590585	1461	4	FSTL4	cg01486428	cg17577301	cg06957296	cg03312864										-3.61993
chr15:77988506:77988841	336	4	LINGO1	cg15898112	cg12521187	cg22031706	cg23515651										-3.60535
chr5:39177381:39178563	1183	4	FYB1	cg27165960	cg03279995	cg07241416	cg24644188										-3.586
chr14:100872144:100873195	1052	4	WDR25	cg02811621	cg05460816	cg10212605	cg09013732										-3.57269
chr21:31992208:31992867	660	4	KRTAP20-4	cg23346269	cg09659223	cg06333853	cg02945422										-3.5438
chr14:51818419:51818816	398	4	LINC00640	cg02858510	cg18958242	cg01714595	cg18141400										-3.53499
chr20:50139915:50140611	697	4	NFATC2	cg07618979	cg06657217	cg04288049	cg22037687										-3.52095
chr16:29706151:29706381	231	4	QPRT	cg00572323	cg03488456	cg01468711	cg05127221										-3.51697
chr17:48612718:48613656	939	4	EPN3	cg27284428	cg11798358	cg13865025	cg24927747										-3.50868
chr22:44288258:44288659	402	4	PNPLA5	cg23876631	cg20883720	cg11097814	cg03085088										-3.50804
chr2:242800510:242801252	743	4	PDCD1	cg15139720	cg18096388	cg25890838	cg02122525										-3.48962
chr5:43411929:43412601	673	4	CCL28	cg23863670	cg08460362	cg03326188	cg14076417										-3.47242
chr7:22767314:22767571	258	4	IL6	cg20509117	cg13104385	cg05265849	cg07998387										-3.45573
chr15:59563366:59564067	702	4	MYO1E	cg13647394	cg06773054	cg23833139	cg23120900										-3.42394
chr7:102783755:102784228	474	4	RPL19P12	cg01115627	cg01946097	cg10767164	cg20256707										-3.42214
chr17:80285230:80285525	296	4	SECTM1	cg19865896	cg20481110	cg05744064	cg21853510										-3.41294
chr10:92811782:92812769	988	4	LINC00502	cg15796496	cg04061072	cg21381951	cg06181251										-3.40591
chrX:149613398:149613745	348	4	MAMLD1	cg00032666	cg04071644	cg00267352	cg16440909										-3.38987
chr22:30791617:30792193	577	4	SEC14L2	cg01763709	cg03799904	cg08487558	cg01762340										-3.38059
chr10:106052976:106054220	1245	4	GSTO2	cg07488549	cg13938211	cg10274981	cg02239890										-3.37638
chr22:30140278:30141156	879	4	ZMAT5	cg15532407	cg08673490	cg09460229	cg03598090										-3.35856
chr3:18484672:18485840	1169	4	SATB1	cg17694094	cg00390724	cg10742605	cg01740172										-3.35655
chr3:52264932:52265320	389	4	TLR9	cg07411413	cg14812508	cg07262307	cg05025732										-3.35478
chr1:104111877:104113061	1185	4	ACTG1P4	cg20489317	cg17056089	cg16900618	cg11391462										-3.34853
chr12:112152862:112153283	422	4	ACAD10	cg10515528	cg03175403	cg04905274	cg15907963										-3.34356
chr9:137718814:137719300	487	4	COL5A1	cg05329720	cg13605536	cg24354213	cg13596983										-3.32922
chr7:72727071:72727502	432	4	NSUN5	cg03589123	cg22483286	cg17522983	cg18025558										-3.31474
chr10:7212379:7212868	490	4	SFMBT2	cg10677025	cg00196715	cg27147232	cg14986870										-3.30596
chr9:95969598:95971763	2166	4	WNK2	cg02971613	cg24994863	cg24406518	cg06592374										-3.28543
chr20:55049752:55050697	946	4	RTFDC1	cg25620256	cg06850395	cg26508775	cg04669101										-3.27816
chr3:8531889:8533978	2090	4	LMCD1-AS1	cg21123580	cg24662576	cg05692960	cg03495237										-3.27278
chr20:60744485:60745245	761	4	SS18L1	cg01269083	cg17385708	cg03554406	cg10328548										-3.26705
chr14:20247183:20248185	1003	4	OR4M1	cg08080944	cg24759549	cg10503684	cg04389656										-3.26483
chr6:41752222:41752769	548	4	TOMM6	cg12777591	cg06508042	cg23012256	cg00975876										-3.2551
chr7:41771119:41772817	1699	4	INHBA-AS1	cg12522729	cg25774094	cg22138096	cg04712314										-3.2535
chrX:115567527:115567849	323	4	SLC6A14	cg15659974	cg02772823	cg16857852	cg19933709										-3.23024
chr19:19013834:19014755	922	4	COPE	cg01353759	cg11765431	cg00066182	cg11216517										-3.22983
chr17:76424395:76425574	1180	4	DNAH17	cg09296416	cg00204249	cg13064210	cg20288203										-3.21776
chr16:11363854:11364379	526	4	TNP2	cg07578313	cg27106356	cg21458041	cg19149304										-3.2159
chr6:145109638:145110334	697	4	UTRN	cg13261970	cg09208360	cg19547679	cg07345911										-3.21218
chr17:39539548:39540239	692	4	KRT34	cg06642185	cg00941396	cg01841050	cg18264132										-3.20864
chr11:68701692:68702291	600	4	IGHMBP2	cg19093008	cg23252919	cg07031897	cg20181928										-3.20815
chr12:111757755:111758506	752	4	CUX2	cg04195892	cg22147968	cg01252513	cg14550163										-3.198
chr2:233766561:233767117	557	4	NGEF	cg05715019	cg13885629	cg06735243	cg03558310										-3.19374
chr12:27070488:27070659	172	4	INTS13	cg02182130	cg07719592	cg20112720	cg23706707										-3.18741
chr19:42546648:42547185	538	4	GRIK5	cg13298384	cg07746960	cg17742947	cg23916252										-3.18481
chr6:33087989:33089397	1409	4	HLA-DPB2	cg23376071	cg26784412	cg20839991	cg23917817										-3.16004
chr18:67068268:67069208	941	4	DOK6	cg23217126	cg15916399	cg23434186	cg24903540										-3.15917
chr11:64811775:64812208	434	4	SAC3D1	cg00509451	cg05445008	cg17333791	cg20668450										-3.15713
chr22:21075740:21076017	278	4	PI4KA	cg27130934	cg19579867	cg02656919	cg14741268										-3.14855
chr9:136286875:136287070	196	4	ADAMTS13	cg06579577	cg14349763	cg06956309	cg11852499										-3.12616
chr2:75766598:75767666	1069	4	EVA1A	cg21576843	cg23603082	cg15429002	cg24405470										-3.11235
chr4:819927:820756	830	4	CPLX1	cg11286023	cg22334668	cg04001307	cg10364514										-3.10644
chr10:23383753:23384047	295	4	MSRB2	cg06100684	cg19870470	cg03763997	cg17431739										-3.1021
chr8:75911816:75912393	578	4	CRISPLD1	cg21139813	cg04527228	cg26231768	cg14979828										-3.09845
chr4:187580517:187581093	577	4	FAT1	ch.4.3472400R	cg22243439	cg24890045	cg09438069										-3.08768
chr6:169623561:169624231	671	4	THBS2	cg08114761	cg20587355	cg22250413	cg10532164										-3.07349
chr11:18067256:18068355	1100	4	TPH1	cg00428568	cg11284797	cg21051972	cg18872418										-3.07121
chr12:110511505:110512449	945	4	C12orf76	cg21439725	cg06994884	cg06296102	cg11760303										-3.07
chr2:174989190:174990158	969	4	OLA1	cg24571846	cg17452006	cg06562958	cg18150839										-3.06727
chr2:119699603:119700029	427	4	MARCO	cg06586602	cg11009736	cg19284751	cg02431964										-3.06204
chr3:21983490:21983964	475	4	ZNF385D	cg12720514	cg13952522	cg17490165	cg10680994										-3.04466
chr1:161690209:161691014	806	4	FCRLB	cg19487364	cg23579746	cg22026255	cg22678092										-3.04386
chr14:72925867:72926359	493	4	RGS6	cg01577850	cg10050157	cg12963168	cg23067995										-3.039
chr5:1015801:1016460	660	4	NKD2	cg17199537	cg11401794	cg07525267	cg05508296										-3.0357
chr14:24032626:24033309	684	4	AP1G2	cg04882359	cg12223399	cg03849838	cg25743374										-3.03489
chr3:179614107:179615221	1115	4	PEX5L	cg04971064	cg00876175	cg12470247	cg13249511										-3.02967
chr2:198029141:198029885	745	4	ANKRD44	cg26132737	cg09496748	cg07683388	cg03711802										-3.02514
chr4:73968229:73968573	345	4	ANKRD17	cg22695402	cg21902111	cg07024469	cg17997285										-3.02073
chr20:44838981:44839859	879	4	CDH22	cg07296387	cg07869907	cg12589798	cg22636697										-3.01552
chr5:140592504:140593663	1160	4	PCDHB13	cg13072775	cg14640659	cg17763019	cg14592099										-3.01202
chr10:56367890:56368280	391	4	PCDH15	cg26754623	cg19093708	cg26295669	cg22541359										3.01263
chrX:133792599:133793768	1170	4	PLAC1	cg02831668	cg17073891	cg07157700	cg14723177										3.04498
chr2:30121486:30122275	790	4	ALK	cg12287833	cg07575565	cg08515635	cg12585833										3.04771
chr2:231078131:231079566	1436	4	SP110	cg22065941	cg07732770	cg03378463	cg08879194										3.07672
chr2:203140218:203141235	1018	4	SNORD70	cg25069420	cg03429512	ch.2.4034195R	cg11667301										3.11163
chr1:209600926:209601422	497	4	MIR205HG	cg04295258	cg25733599	cg21823119	cg22166446										3.13398
chr6:72891967:72892901	935	4	RIMS1	cg14905613	cg10034096	cg24401219	cg16655338										3.13503
chr13:103495753:103496799	1047	4	ERCC5	cg07834340	cg05932980	cg17852558	cg00154825										3.20699
chrX:72435007:72435459	453	4	NAP1L2	cg07693661	cg02379437	cg25689375	cg21642401										3.22744
chr8:48801365:48802477	1113	4	PRKDC	cg08156191	cg24967495	cg19681730	cg09896351										3.25533
chr17:32595801:32596886	1086	4	CCL7	cg01520122	cg16188823	cg23816620	cg02936263										3.36367
chr13:109825279:109825971	693	4	MYO16	cg06088764	cg01261755	cg22112770	cg11021611										3.37935
chr13:100517009:100517400	392	4	CLYBL	cg12851717	cg04566473	cg00130181	cg12328625										3.40773
chr9:23828294:23830348	2055	4	ELAVL2	cg11724869	cg09887199	cg02300840	cg13932612										3.46289
chr13:92711076:92712131	1056	4	GPC5	cg26074622	cg07137888	cg12590158	cg18782104										3.50342
chr13:111797084:111797985	902	4	ARHGEF7	cg04195343	cg20130437	cg18829020	cg02411443										3.51366
chr7:57207547:57208615	1069	4	ZNF479	cg03888764	cg20306025	cg18188350	cg17156754										3.52237
chr3:156867477:156868612	1136	4	CCNL1	cg07674480	cg08803505	cg09112201	cg10709473										3.54389
chr1:46328460:46329685	1226	4	MAST2	cg25153295	cg21902252	cg04680980	cg25536887										3.55228
chr5:140246217:140246767	551	4	PCDHA11	cg13762451	cg08974687	cg19976449	cg19239201										3.60767
chr3:101219995:101220960	966	4	SENP7	cg10896621	cg10006828	cg08849490	cg14250417										3.65514
chr19:49863794:49864875	1082	4	TEAD2	cg17933600	cg07245037	cg21122437	cg27114316										3.86176
chr4:156787741:156788247	507	4	ASIC5	cg05385306	cg14401592	cg24472388	cg26822085										3.93734
chr6:157467221:157467988	768	4	ARID1B	cg24962544	cg24154333	cg15609069	cg22097171										4.00876
chr1:247669079:247670246	1168	4	GCSAML	cg23561029	cg04808930	cg12607287	cg08156039										4.21137
chr1:62676553:62677153	601	4	L1TD1	cg09054922	cg26839235	cg04104977	cg09242820										4.36777
chr5:32380216:32380650	435	4	ZFR	cg25659357	cg00116289	cg17064296	cg09374521										4.45576
chr12:130650643:130651589	947	4	FZD10-AS1	cg02506275	cg19738121	cg09962016	cg24953335										5.40629
chr1:44181509:44182086	578	4	ST3GAL3	cg03511605	cg04693106	cg01738710	cg06176087										5.75655
chr9:8711763:8711966	204	4	PTPRD	cg14258031	cg26026991	cg15077282	cg08022079										5.85433
chr1:54237010:54238032	1023	4	NDC1	cg25006186	cg24363159	cg02696430	cg17843923										7.34823
chr11:56058004:56059643	1640	4	OR8H1	cg11321070	cg12227863	cg21878015	cg22629065										9.71633
chr4:106748313:106749293	981	3	GSTCD	cg22736335	cg20284711	cg05576763											-9.62345
chr6:131465644:131466116	473	3	AKAP7	cg13703941	cg22488130	cg09804146											-8.79282
chr9:34586050:34587582	1533	3	CNTFR	cg13904574	cg03395886	cg10334671											-8.41717
chr5:98207566:98208453	888	3	CHD1	cg07773143	cg20440596	cg02856798											-8.41214
chr9:100991672:100992650	979	3	TBC1D2	cg19444866	cg25355826	cg21281732											-7.30079
chr8:96517568:96517622	55	3	C8orf37-AS1	cg22854715	cg01355405	cg20348588											-7.29255
chr12:55864623:55865287	665	3	OR6C70	cg16427530	cg03248834	cg19990038											-7.10275
chr6:28295053:28295599	547	3	ZSCAN31	cg05687264	cg22019496	cg02546039											-7.05081
chr3:101441433:101441649	217	3	CEP97	cg22419425	cg25116699	cg00482555											-6.90544
chr7:150655109:150655387	279	3	KCNH2	cg01539854	cg16817992	cg27435498											-6.47422
chr6:71136165:71136714	550	3	FAM135A	cg00656991	cg25996646	cg18002751											-6.42059
chr1:55163766:55164322	557	3	MROH7	cg19197496	cg22620763	cg16397644											-6.3633
chr5:82360183:82360866	684	3	SCARNA18	cg12268400	cg20697188	cg14999833											-6.31141
chr18:66464304:66465334	1031	3	CCDC102B	cg17199872	cg19048534	cg23484392											-6.29803
chr14:102030999:102031426	428	3	MIR1247	cg05265042	cg15156226	cg18658397											-6.20328
chrX:107920204:107920988	785	3	COL4A5	cg03087945	cg26014594	cg22336206											-6.14912
chr3:87326427:87326854	428	3	POU1F1	cg18363394	cg00533841	cg19931913											-6.10874
chrX:53311582:53312100	519	3	IQSEC2	cg00321056	cg05696595	cg10779454											-5.97141
chr2:18767715:18768432	718	3	NT5C1B-RDH14	cg10725381	cg03897607	cg00977297											-5.95563
chr15:43498759:43498792	34	3	EPB42	cg20899770	cg13239983	cg27266061											-5.94392
chr1:47657926:47658945	1020	3	PDZK1IP1	cg27428633	cg04717170	cg15728320											-5.9254
chr17:36876238:36876514	277	3	MLLT6	cg00378423	cg25288807	cg18984002											-5.86949
chr14:50910667:50910968	302	3	MAP4K5	cg12365411	cg15682473	cg10114275											-5.85695
chr16:2081194:2081446	253	3	SLC9A3R2	cg02385099	cg16068823	cg10943955											-5.85486
chr2:166428802:166429244	443	3	CSRNP3	cg24993990	cg26853855	cg11712199											-5.84865
chr9:20569103:20569881	779	3	MLLT3	cg06461903	cg22430708	cg01662486											-5.78488
chr2:231094701:231095871	1171	3	SP110	cg16289789	cg14899042	cg16538740											-5.69884
chr15:60942549:60943536	988	3	RORA	cg01437142	cg21241560	cg27077827											-5.62761
chr17:46941705:46942411	707	3	CALCOCO2	cg25257808	cg04839434	cg02882134											-5.61445
chr2:112989622:112989651	30	3	ZC3H8	cg14085477	cg03245423	cg15718035											-5.5536
chr8:48187955:48188335	381	3	SPIDR	cg03674061	cg16422944	cg22475281											-5.54878
chr2:175463365:175464253	889	3	WIPF1	cg11401996	cg02558288	cg26707646											-5.54203
chr8:24240371:24241186	816	3	ADAMDEC1	cg01603881	cg14143055	cg04072850											-5.46116
chr11:74428548:74429082	535	3	CHRDL2	cg12078222	cg16180424	cg05797542											-5.40473
chr19:48738666:48738794	129	3	CARD8	cg26369794	cg12581296	cg22059315											-5.32675
chr19:56981185:56981862	678	3	ZNF667	cg20008763	cg21676790	cg17153269											-5.31424
chr1:161927947:161928549	603	3	ATF6	cg03391019	cg07375364	cg10230257											-5.31217
chr16:27242166:27242311	146	3	NSMCE1	cg11300443	cg11135489	cg25126728											-5.29957
chr4:39094370:39094672	303	3	KLHL5	cg19762178	cg16874744	cg24765257											-5.25989
chr10:15202797:15203181	385	3	NMT2	cg16050653	cg12933976	cg09759539											-5.23667
chr11:104905889:104907033	1145	3	CASP1	cg21002651	cg12959840	cg26359836											-5.22651
chr17:1401405:1402369	965	3	INPP5K	cg08753172	cg17042037	cg26408390											-5.21658
chr11:128646953:128647107	155	3	FLI1	cg07702311	cg03707169	cg00344445											-5.21091
chr15:59510381:59510631	251	3	MYO1E	cg20787304	cg05399617	cg26882352											-5.1442
chr5:140774426:140775631	1206	3	PCDHGB5	cg21915313	cg26114452	cg06065872											-5.13369
chr17:33817159:33817732	574	3	SLFN12L	cg03794801	cg03677056	cg20911634											-5.10927
chr1:94169435:94169909	475	3	BCAR3	cg26996145	cg12598169	cg16375742											-5.10679
chr14:104399023:104400143	1121	3	TDRD9	cg11177858	cg15236439	cg24270471											-5.08143
chr2:240713818:240714433	616	3	LOC150935	cg10399921	cg09123519	cg22600250											-5.05674
chr12:46759174:46760166	993	3	SLC38A2	cg09585653	cg01597112	cg22893398											-5.04119
chr5:156721752:156722894	1143	3	CYFIP2	cg04131784	cg05195318	cg05027973											-5.03015
chr8:28197650:28198639	990	3	PNOC	cg02767191	cg20663241	cg07886914											-5.0108
chr4:48108327:48108744	418	3	TXK	cg06203059	cg07614672	cg05867410											-4.99641
chr4:129752499:129753103	605	3	JADE1	cg01627616	cg09568483	cg12078931											-4.99219
chr10:123843946:123844396	451	3	TACC2	cg20781530	cg03921897	cg06290633											-4.95861
chr12:94673919:94674062	144	3	PLXNC1	cg14388204	cg14665326	cg18738900											-4.94696
chr17:43384845:43385619	775	3	MAP3K14	cg15770702	cg10114760	cg09199872											-4.94249
chr16:87877300:87878292	993	3	SLC7A5	cg05393733	cg08860287	cg02614661											-4.91952
chr1:240754617:240754702	86	3	GREM2	cg13598366	cg00209105	cg12670110											-4.86125
chr13:50984394:50985639	1246	3	DLEU1	cg04245367	cg00094620	cg06342072											-4.85384
chr2:74566972:74567822	851	3	SLC4A5	cg10539865	cg01678903	cg11275875											-4.83067
chr1:2464996:2465544	549	3	HES5	cg09934343	cg18013789	cg15678662											-4.80074
chr2:10307024:10307919	896	3	C2orf48	cg06719441	cg08374703	cg18595760											-4.79657
chr9:140787103:140787445	343	3	CACNA1B	cg09759891	cg09522746	cg21181547											-4.77839
chr1:217665004:217665201	198	3	GPATCH2	cg19405931	cg19297398	cg25719137											-4.77012
chr9:117022535:117023199	665	3	COL27A1	cg11723650	cg09050871	cg13910071											-4.75015
chr16:70725120:70726064	945	3	VAC14	cg09955097	cg04582357	cg07132814											-4.74437
chr5:10649157:10649678	522	3	ANKRD33B	cg16343302	cg01446287	cg03701266											-4.71559
chr17:48270042:48270097	56	3	COL1A1	cg18405262	cg23730606	cg15435765											-4.714
chr5:179192168:179192579	412	3	MAML1	cg00926466	cg25376491	cg00506033											-4.71096
chr2:109882934:109883620	687	3	SH3RF3	cg26980529	cg01011916	cg04207436											-4.70593
chr3:142376021:142376621	601	3	PLS1	cg11369238	cg06453301	cg17057559											-4.70262
chr4:187455532:187455853	322	3	MTNR1A	cg25698236	cg06453997	cg17859326											-4.70089
chr9:125560237:125561317	1081	3	OR1K1	cg04230554	cg00489438	cg08270825											-4.69202
chr7:151217883:151217961	79	3	RHEB	cg21134096	cg24531520	cg06603923											-4.68436
chr11:118784333:118785214	882	3	BCL9L	cg17116583	cg26091247	cg12716582											-4.68102
chr22:20134350:20134578	229	3	ZDHHC8	cg07388336	cg02521457	cg23798065											-4.65348
chr16:87680424:87682036	1613	3	JPH3	cg00346392	cg02426611	cg03834411											-4.63538
chr10:60274755:60275541	787	3	BICC1	cg00820740	cg10067792	cg16012388											-4.61345
chr5:1416793:1417003	211	3	SLC6A3	cg21161187	cg07525751	cg09691393											-4.60971
chr1:63653073:63653553	481	3	LINC00466	cg19900424	cg06720747	cg15866474											-4.59508
chr2:25475140:25475291	152	3	DNMT3A	cg19489797	cg00912598	cg16498920											-4.56238
chr13:33761034:33762126	1093	3	STARD13	cg10402521	cg06802538	cg00440069											-4.55483
chr3:174989835:174990359	525	3	NAALADL2	cg20967808	cg16682960	cg19310980											-4.55058
chr2:236684568:236684609	42	3	AGAP1	cg03078101	cg22486877	cg17764322											-4.54168
chr2:241978785:241979881	1097	3	SNED1	cg09028445	cg15120952	cg26799999											-4.54053
chr15:69841201:69841259	59	3	DRAIC	cg09392827	cg02787387	cg08362592											-4.53132
chr18:55400078:55400167	90	3	LOC100505549	cg16852357	cg18439779	cg18085435											-4.52536
chr3:121971919:121973027	1109	3	CASR	cg06708861	cg09447811	cg25410794											-4.51637
chr8:47751494:47751953	460	3	LINC00293	cg07531663	cg21767657	cg00658449											-4.51091
chr17:16368235:16369839	1605	3	LRRC75A-AS1	cg05508925	cg20633848	cg05290447											-4.4813
chr10:131367501:131367623	123	3	MGMT	cg25881985	cg18064754	cg04876500											-4.47769
chr2:219194421:219194809	389	3	PNKD	cg20788426	cg05293706	cg22833158											-4.4773
chr16:2868780:2869479	700	3	PRSS21	cg10516989	cg18085737	cg08787769											-4.46413
chr11:118213651:118214295	645	3	CD3G	cg06026786	cg06364873	cg15999216											-4.44497
chr14:92985947:92986584	638	3	RIN3	cg24112090	cg16534624	cg22108163											-4.43939
chr7:51101539:51102129	591	3	COBL	cg20918345	cg12592691	cg18251108											-4.43746
chr1:186429967:186430584	618	3	PDC	cg12723191	cg11873772	cg07472880											-4.41806
chr1:160230553:160230752	200	3	DCAF8	cg15945942	cg22269164	cg05543179											-4.41486
chr11:44092863:44092987	125	3	EXT2	cg00130246	cg22720632	cg17879351											-4.41433
chr6:2986843:2987708	866	3	LINC01011	cg12335476	cg00184279	cg01454349											-4.41227
chr7:27907728:27907842	115	3	JAZF1	cg03714081	cg05320102	cg07383704											-4.407
chr4:74853333:74853779	447	3	PPBP	cg26523478	cg12351116	cg20357806											-4.40146
chr4:2435698:2436594	897	3	CFAP99	cg13134950	cg27416412	cg09445920											-4.39706
chr12:58124918:58126152	1235	3	AGAP2	cg22863590	cg11262371	cg01595558											-4.38829
chr12:50470384:50472046	1663	3	ASIC1	cg00318416	cg05761977	cg15646126											-4.38181
chr7:2959067:2959121	55	3	CARD11	cg02943336	cg13106306	cg06830441											-4.37984
chr15:65648490:65648911	422	3	IGDCC3	cg07979034	cg05477174	cg11012069											-4.37024
chr3:145788446:145790097	1652	3	PLOD2	cg25187265	cg00914967	cg15726045											-4.36082
chr3:172419935:172420455	521	3	NCEH1	cg09592494	cg05465295	cg23242810											-4.34515
chr9:130164588:130165218	631	3	SLC2A8	cg23663984	cg14250560	cg06588683											-4.34049
chr12:122398758:122399758	1001	3	WDR66	cg26400267	cg26442926	cg19716304											-4.3392
chr12:9810749:9810973	225	3	LOC374443	cg03498762	cg20584815	cg02265874											-4.3159
chr15:83407523:83408034	512	3	ACTG1P17	cg24346110	cg03945123	cg25883461											-4.29671
chr7:144098373:144099618	1246	3	NOBOX	cg03042478	cg02408794	cg12494126											-4.28326
chr11:12307450:12307924	475	3	MICALCL	cg27135113	cg01407861	cg16514167											-4.26815
chr12:96359373:96360233	861	3	AMDHD1	cg04632109	cg10404566	cg11877024											-4.26687
chr15:43017486:43017837	352	3	CDAN1	cg11605143	cg21698848	cg16757963											-4.2629
chr10:6059226:6059529	304	3	IL2RA	cg23910409	cg20639705	cg21204959											-4.2483
chr19:4691020:4692258	1239	3	DPP9	cg09356750	cg14477543	cg00163735											-4.24319
chr1:205210699:205210953	255	3	TMCC2	cg14599015	cg02237875	cg18930928											-4.23849
chr6:114384629:114385144	516	3	HS3ST5	cg23968650	cg18192491	cg06694119											-4.23846
chr14:100729654:100729990	337	3	YY1	cg17256691	cg21393645	cg25992672											-4.23162
chr12:110315472:110316228	757	3	GLTP	cg08226189	cg23394510	cg05066178											-4.23096
chr22:45996204:45996826	623	3	FBLN1	cg14576136	cg02163215	cg15404001											-4.22882
chr5:148443744:148444109	366	3	SH3TC2	cg09548638	cg04751029	cg13806103											-4.21507
chr1:100458552:100459183	632	3	SLC35A3	cg26712547	cg14390385	cg15314164											-4.18544
chr19:14586680:14586979	300	3	PTGER1	cg17815177	cg27524460	cg03020379											-4.17288
chr16:87795632:87796307	676	3	KLHDC4	cg06561152	cg08087060	cg07208891											-4.16958
chr5:61874017:61874691	675	3	LRRC70	cg16550656	cg12499416	cg22891588											-4.15464
chr2:191300521:191300784	264	3	MFSD6	cg12429241	cg06012852	cg15998761											-4.15124
chr10:68805375:68806057	683	3	LRRTM3	cg07495376	cg17700620	cg25640204											-4.14817
chr12:57328406:57328644	239	3	SDR9C7	cg13446622	cg11111979	cg20596724											-4.14758
chr18:9139650:9141063	1414	3	ANKRD12	cg00393531	cg24262206	cg19498356											-4.1448
chr10:13491353:13492017	665	3	BEND7	cg12469110	cg10109506	cg24974340											-4.14297
chr18:77488697:77489621	925	3	CTDP1	cg07220585	cg25063864	cg25300757											-4.13584
chr4:126282938:126283679	742	3	FAT4	cg14562755	cg04211253	cg23757643											-4.13552
chr1:16472001:16472728	728	3	EPHA2	cg00365749	cg03258665	cg27582323											-4.12465
chr7:4245377:4245514	138	3	SDK1	cg18380349	cg16259714	cg26734522											-4.12339
chr20:25666807:25667467	661	3	ZNF337	cg10273819	cg04923375	cg26884751											-4.11898
chr17:74005445:74006440	996	3	EVPL	cg02582391	cg03361789	cg09795027											-4.11316
chr3:126721131:126721586	456	3	PLXNA1	cg20899625	cg17552116	cg15608892											-4.10698
chr9:101889544:101890018	475	3	TGFBR1	cg13258296	cg17243528	cg00774600											-4.09334
chr13:49019008:49019547	540	3	LPAR6	cg11456392	cg08377570	cg10210903											-4.08926
chr2:141925641:141926066	426	3	LRP1B	cg07115291	cg18317251	cg05853769											-4.08889
chr3:12976288:12976967	680	3	IQSEC1	cg00088797	cg08430362	cg06386205											-4.08607
chr2:149645798:149645934	137	3	KIF5C	cg06118384	cg01100175	cg01930356											-4.0698
chr8:24372162:24372436	275	3	ADAM7	cg10237017	cg14358262	cg08216457											-4.05846
chr12:131526494:131526535	42	3	ADGRD1	cg19381792	cg21544975	cg27648006											-4.05691
chr8:101016181:101016281	101	3	RGS22	cg07085235	cg19383130	cg01315003											-4.05604
chr9:130569767:130570921	1155	3	FPGS	cg14436954	cg05100688	cg10401268											-4.04875
chr10:24740336:24740895	560	3	KIAA1217	cg02508994	cg01723019	cg16084313											-4.03363
chr19:41782099:41782183	85	3	HNRNPUL1	cg01338474	cg22840076	cg11313468											-4.03294
chr16:56663269:56664646	1378	3	MT1M	cg27391470	cg06238287	cg20876749											-4.02864
chr15:69697383:69698264	882	3	PAQR5	cg21043178	cg14630590	cg15406067											-4.02725
chr16:86531598:86531820	223	3	FENDRR	cg03731974	cg27424148	cg07756105											-4.02688
chr6:168482485:168482906	422	3	FRMD1	cg16231066	cg11878452	cg15899913											-4.02333
chr17:38978827:38979675	849	3	KRT10	cg22805632	cg03059535	cg07856823											-4.02098
chr3:184297380:184297522	143	3	EPHB3	cg18990407	cg15334250	cg27214730											-4.01694
chr5:19478817:19479774	958	3	CDH18	cg08814749	cg05009737	cg06000275											-4.0103
chr7:90253718:90254267	550	3	CDK14	cg07717914	cg03302807	cg01893068											-4.0087
chr6:109768377:109768634	258	3	MICAL1	cg21972163	cg13227605	cg14395536											-4.00745
chr2:74654676:74655213	538	3	RTKN	cg18028617	cg26218358	cg16312120											-4.00437
chr14:57359877:57359959	83	3	OTX2-AS1	cg04257469	cg15883134	cg18347656											-3.9995
chr16:57816244:57817250	1007	3	KIFC3	cg17075323	cg03839322	cg12078458											-3.99637
chr1:230985709:230987348	1640	3	C1orf198	cg09107053	cg02907021	cg15798997											-3.99243
chr1:18960385:18960940	556	3	PAX7	cg14840612	cg15505287	cg06370771											-3.98297
chr7:12692820:12693665	846	3	SCIN	cg06843739	cg06535740	cg00864346											-3.97674
chr4:103932567:103933611	1045	3	SLC9B1	cg14368149	cg17387737	cg12295576											-3.97671
chr10:122553014:122553700	687	3	WDR11-AS1	cg27022566	cg06506288	cg18371836											-3.96914
chr19:10414749:10416150	1402	3	ZGLP1	cg02908632	cg18745507	cg15538607											-3.96723
chr6:64286215:64286415	201	3	PTP4A1	cg24816178	cg19061145	cg15805540											-3.96592
chr3:176762331:176762529	199	3	TBL1XR1	cg09410874	cg19351336	cg07891543											-3.96179
chr3:122646970:122647507	538	3	SEMA5B	cg12923731	cg18991891	cg24550172											-3.9418
chr6:31136314:31136982	669	3	POU5F1	cg09031041	cg09445935	cg13564588											-3.9409
chr7:157638062:157638259	198	3	PTPRN2	cg11365983	cg21914526	cg21341435											-3.94007
chr1:3349982:3350558	577	3	PRDM16	cg00804097	cg04285727	cg13692649											-3.93522
chr10:129844338:129844766	429	3	PTPRE	cg03095321	cg06585141	cg09353832											-3.93234
chr12:129429609:129430047	439	3	GLT1D1	cg03711964	cg21905990	cg14590902											-3.91643
chr20:30952791:30953643	853	3	ASXL1	cg01290611	cg05544761	cg17919642											-3.91047
chr19:40875458:40876130	673	3	PLD3	cg07204707	cg17035787	cg23546727											-3.90598
chr12:101294893:101295492	600	3	ANO4	cg02839997	cg19254339	cg02658686											-3.90129
chr16:1570065:1570449	385	3	IFT140	cg03215166	cg04051962	cg10166735											-3.89377
chr6:16334128:16335047	920	3	ATXN1	cg19566879	cg06002567	cg23145714											-3.89316
chr18:3895161:3895884	724	3	DLGAP1-AS3	cg05371589	cg17440376	cg06203851											-3.88817
chr4:3204686:3204843	158	3	HTT	cg07335019	cg09362796	cg14967987											-3.88223
chr8:23566799:23567350	552	3	NKX2-6	cg12165546	cg12812583	cg11548303											-3.87971
chr6:32787496:32787925	430	3	HLA-DOB	cg00411901	cg19121661	cg12333338											-3.8794
chr11:18141144:18141393	250	3	MRGPRX3	cg12422414	cg06215787	cg20833786											-3.87626
chr3:4866695:4868088	1394	3	ITPR1	cg26572459	cg21407899	cg25452407											-3.87308
chr2:224464668:224465130	463	3	SCG2	cg21269859	cg23085759	cg11879622											-3.8724
chr2:26396787:26397154	368	3	GAREM2	cg11691298	cg06834506	cg12717533											-3.8662
chr20:62179485:62180168	684	3	SRMS	cg00369372	cg12064459	cg10977203											-3.86457
chr2:87020377:87021117	741	3	CD8A	cg13681325	cg25939861	cg03196485											-3.86423
chr17:39681660:39682769	1110	3	KRT15	cg18898017	cg11557936	cg04607951											-3.86226
chr1:245673602:245673856	255	3	KIF26B	cg25008504	cg03878211	cg18234115											-3.84842
chr7:139100317:139100981	665	3	LUC7L2	cg07638027	cg03886690	cg18499027											-3.84755
chr2:171318741:171319510	770	3	MYO3B	cg09658189	cg15803972	cg08036078											-3.84588
chr4:104104013:104104439	427	3	CENPE	cg00018212	cg14363066	cg05622807											-3.84429
chr11:75854042:75854744	703	3	UVRAG	cg26541415	cg05331270	cg08619968											-3.83773
chr1:9667405:9668402	998	3	TMEM201	cg26070379	cg24553536	cg02769743											-3.8306
chr9:131622322:131623400	1079	3	KYAT1	cg06370600	cg02308779	cg11351174											-3.807
chr8:11415838:11416365	528	3	BLK	cg10037292	cg20900678	cg13533935											-3.80237
chr11:12114395:12115574	1180	3	MICAL2	cg11551758	cg19771350	cg24489987											-3.79959
chr2:74804557:74804922	366	3	M1AP	cg14466197	cg04009045	cg14619767											-3.79745
chr17:7808598:7808829	232	3	SCARNA21	cg07264818	cg08318899	cg12377111											-3.79616
chr3:13672222:13672983	762	3	FBLN2	cg13609584	cg03902135	cg06822293											-3.79545
chr22:45160077:45160698	622	3	PRR5-ARHGAP8	cg01363618	cg11957449	cg17366191											-3.79203
chr17:72952476:72953115	640	3	HID1	cg08118042	cg07139863	cg08072337											-3.78514
chr17:43111526:43112088	563	3	DCAKD	cg20355401	cg18176312	cg02257320											-3.78417
chr21:43986783:43988005	1223	3	SLC37A1	cg18478353	cg02739364	cg14967405											-3.78087
chr3:58519203:58519702	500	3	ACOX2	cg25657734	cg20338872	cg24921795											-3.77668
chr6:83781848:83782556	709	3	DOPEY1	cg10113238	cg11043485	cg10499762											-3.77417
chr16:52110085:52110522	438	3	C16orf97	cg14815767	cg23114503	cg07387641											-3.75526
chr9:18824173:18824985	813	3	ADAMTSL1	cg03105136	cg20712569	cg19941257											-3.74747
chr1:228350199:228351064	866	3	IBA57	cg06512918	cg06769377	cg06090806											-3.74572
chr22:35730299:35731548	1250	3	MIR3909	cg07710843	cg12241892	cg27395454											-3.74263
chr12:62523235:62523622	388	3	FAM19A2	cg10498365	cg08438647	cg05904180											-3.74077
chr12:131077382:131077565	184	3	RIMBP2	cg13422275	cg06100618	cg15458996											-3.72593
chr2:242153685:242154679	995	3	ANO7	cg14137578	cg13725318	cg21598631											-3.72198
chr1:22910780:22911549	770	3	EPHA8	cg13795941	cg27129605	cg27136384											-3.71992
chr5:94027794:94027888	95	3	SLF1	cg14869215	cg24786875	cg05405476											-3.71504
chr14:105871880:105871956	77	3	TEX22	cg07521506	cg14119493	cg20288445											-3.71209
chr15:40882070:40883034	965	3	KNL1	cg24576548	cg11192053	cg05924882											-3.69322
chr2:99136372:99136466	95	3	INPP4A	cg08408860	cg01217316	cg06280578											-3.68674
chr6:32793355:32794327	973	3	TAP2	cg22619784	cg05592483	cg02633767											-3.68127
chr17:25887147:25887224	78	3	KSR1	cg10928373	cg17054650	cg08875995											-3.67713
chr5:149139034:149139724	691	3	PPARGC1B	cg03984898	cg03870762	cg27587439											-3.67424
chr1:45079807:45080600	794	3	RNF220	cg17348460	cg15699959	cg00003858											-3.66056
chr3:8499933:8501152	1220	3	LMCD1-AS1	cg07162700	cg01752512	cg00109271											-3.64087
chr3:179094003:179094803	801	3	MFN1	cg03606242	cg20985366	cg17381970											-3.6388
chr5:99869560:99869840	281	3	FAM174A	cg24996821	cg25774020	cg17333768											-3.62296
chr11:126160104:126160920	817	3	TIRAP	cg14496086	cg20453357	cg16337273											-3.62002
chr6:34070271:34070996	726	3	GRM4	cg26186507	cg11507180	cg09168651											-3.61681
chr6:25435315:25436122	808	3	CARMIL1	cg24613338	cg05980492	ch.6.626543F											-3.61299
chr11:46582020:46582210	191	3	AMBRA1	cg14416830	cg24374161	cg14074333											-3.6083
chr6:162034669:162035273	605	3	PRKN	cg18736073	cg21731033	cg12217308											-3.60532
chr16:8714301:8714793	493	3	METTL22	cg24555000	cg00847995	cg01303183											-3.60207
chr21:33846990:33847909	920	3	EVA1C	cg05868513	cg04446373	cg15152208											-3.60113
chr22:36982401:36983511	1111	3	CACNG2	cg20783493	cg06914366	cg21504673											-3.60105
chr16:7352896:7353499	604	3	RBFOX1	cg07283511	cg01401900	cg27282264											-3.59848
chr14:88942954:88944192	1239	3	PTPN21	cg12215094	cg09274562	cg25160628											-3.59261
chr6:43172719:43172853	135	3	CUL9	cg00502383	cg14879280	cg08527358											-3.56932
chr15:74636264:74636306	43	3	CYP11A1	cg04971286	cg21573592	cg04874865											-3.56833
chr17:42741423:42742223	801	3	MEIOC	cg15889448	cg14219156	cg06569969											-3.56439
chr16:69795586:69796075	490	3	WWP2	cg05181989	cg02250357	cg04339860											-3.5588
chr6:37402789:37403968	1180	3	CMTR1	cg18967371	cg11977795	cg16573071											-3.55821
chrX:99848251:99848987	737	3	TNMD	cg07568493	cg18980371	cg04059980											-3.55298
chr1:249107783:249108694	912	3	SH3BP5L	cg17324226	cg04299118	cg14152656											-3.54974
chr5:10376970:10377171	202	3	March6	cg05005999	cg23148838	cg14715482											-3.54915
chr19:40827608:40828159	552	3	C19orf47	cg25999674	cg17374636	cg26332378											-3.54671
chr11:58914527:58915583	1057	3	FAM111A	cg26313211	cg22686400	cg24664976											-3.54056
chr7:1965133:1965300	168	3	MAD1L1	cg25597952	cg12073833	cg23835877											-3.52992
chr12:4676482:4676791	310	3	DYRK4	cg16675583	cg13687422	cg07700061											-3.52937
chr7:5524963:5525075	113	3	FBXL18	cg22586569	cg26900131	cg08394896											-3.52766
chr17:56357994:56358504	511	3	MPO	cg09421562	cg02138358	cg01651448											-3.52474
chr11:5663136:5663329	194	3	TRIM6-TRIM34	cg08882738	cg20583016	cg23442112											-3.52266
chr1:201435275:201435663	389	3	PHLDA3	cg26120226	cg26572921	cg16429759											-3.51311
chr9:38421899:38422794	896	3	IGFBPL1	cg14281144	cg13698883	cg01470599											-3.50835
chr19:55494485:55494995	511	3	NLRP2	cg10968958	cg27099991	cg07501918											-3.50303
chr11:128738744:128738768	25	3	KCNJ1	cg02443871	cg21836562	cg24751929											-3.48871
chr19:374438:374817	380	3	THEG	cg27472260	cg13200970	cg23463127											-3.48456
chr4:111564605:111564768	164	3	PITX2	cg08326515	cg26199289	cg05702723											-3.48431
chr22:17747753:17748695	943	3	CECR3	cg11570271	cg13318911	cg18987288											-3.47484
chr2:240004611:240005611	1001	3	HDAC4	cg00501242	cg08965212	cg20253892											-3.47374
chr9:95147434:95148259	826	3	OGN	cg00875909	cg15236505	cg07137713											-3.46827
chr11:113851024:113852043	1020	3	HTR3A	cg01356919	cg20133575	cg14199144											-3.46822
chr2:25873395:25874567	1173	3	DTNB	cg06840062	cg00332519	cg12778403											-3.46439
chr19:18508115:18508710	596	3	LRRC25	cg03540731	cg11207353	cg02883958											-3.46267
chr10:34864942:34866476	1535	3	PARD3	cg24875463	cg26252498	cg23220915											-3.46076
chr11:46693594:46694128	535	3	ATG13	cg26491553	cg09842926	cg04027166											-3.45271
chr9:130550240:130550808	569	3	CDK9	cg00340349	cg22068518	cg14339760											-3.44755
chr4:38825411:38825664	254	3	TLR6	cg16145167	cg21524061	cg10245072											-3.4393
chr9:129372349:129372974	626	3	LMX1B	cg01027151	cg14082645	cg15751452											-3.42937
chr17:2839005:2839187	183	3	RAP1GAP2	cg04960169	cg16024891	cg11869193											-3.42723
chr12:6637601:6638247	647	3	NCAPD2	cg04915281	cg18133922	cg19064209											-3.42546
chr9:116341874:116342094	221	3	RGS3	cg02034088	cg13604445	cg17544208											-3.41398
chr21:43675310:43676621	1312	3	ABCG1	cg27641007	cg12382576	cg05202071											-3.40742
chr11:125280224:125280623	400	3	PKNOX2	cg09270285	cg13801098	cg03557426											-3.40388
chr2:1644626:1646050	1425	3	PXDN	cg24985438	cg05514883	cg21664909											-3.40211
chr9:136320561:136320686	126	3	ADAMTS13	cg04705693	cg01952057	cg07846290											-3.40136
chr19:48806786:48808268	1483	3	CCDC114	cg03414456	cg03113824	cg11521325											-3.39685
chr16:49666504:49668262	1759	3	ZNF423	cg07089942	cg15152098	cg09119757											-3.39366
chr4:70514222:70514724	503	3	UGT2A1	cg08820677	cg06634441	cg23270582											-3.39187
chr7:4768247:4768951	705	3	FOXK1	cg07424889	cg10061235	cg05764847											-3.3878
chr1:22814332:22815899	1568	3	ZBTB40	cg02856340	cg03999723	cg09097421											-3.38708
chr2:211456678:211457632	955	3	CPS1	cg12024595	cg10033806	cg07643321											-3.38666
chr3:49202530:49203316	787	3	CCDC71	cg09524508	cg18590502	cg24393498											-3.36642
chr20:20205957:20206563	607	3	CFAP61	cg13330919	cg14660762	cg05835228											-3.36478
chr15:100654734:100654807	74	3	ADAMTS17	cg04622200	cg23991388	cg05884870											-3.36454
chr11:63978796:63979168	373	3	FERMT3	cg14784753	cg09616567	cg26553188											-3.36092
chr10:98469437:98469552	116	3	PIK3AP1	cg06631766	cg26422624	cg19065773											-3.35508
chr5:148741023:148742440	1418	3	PCYOX1L	cg00830215	cg01919823	cg09460681											-3.35366
chr3:42888106:42889519	1414	3	ACKR2	cg14874563	cg13702846	cg14363105											-3.35163
chr1:17318092:17318506	415	3	ATP13A2	cg17088297	cg05623128	cg14608553											-3.34952
chr10:118434451:118434728	278	3	C10orf82	cg18098806	cg09269454	cg18300285											-3.33137
chr1:27695677:27695921	245	3	MAP3K6	cg11529819	cg00266535	cg14374913											-3.32685
chr22:47021746:47021787	42	3	GRAMD4	cg23949216	cg04873169	cg21942351											-3.32593
chr1:6605420:6605464	45	3	NOL9	cg00547365	cg19757108	cg21877403											-3.32476
chr17:78157897:78158076	180	3	CARD14	cg21997555	cg23411043	cg17254701											-3.32261
chr20:61272357:61273055	699	3	SLCO4A1	cg12941596	cg13876785	cg09210315											-3.3176
chr19:49535079:49535657	579	3	CGB2	cg11177404	cg22360284	cg00529810											-3.31695
chr7:130033247:130034504	1258	3	CEP41	cg06917763	cg13379125	cg05611994											-3.31153
chr12:42792214:42792657	444	3	PPHLN1	cg26351765	cg12248872	cg11425279											-3.30637
chr1:42503579:42504277	699	3	HIVEP3	cg14093106	cg07823827	cg15111398											-3.30637
chr2:79507240:79507268	29	3	CTNNA2	cg17133105	cg23800415	cg03275872											-3.30626
chr21:30476730:30477499	770	3	MAP3K7CL	cg02343652	cg17266123	cg26797709											-3.30548
chr15:80883928:80884783	856	3	ARNT2	cg06322639	cg26519051	cg12784089											-3.29762
chr22:32779470:32779642	173	3	LOC339666	cg21265853	cg02467641	cg24459993											-3.29685
chr16:2105015:2105310	296	3	TSC2	cg07675656	cg26819590	cg00500602											-3.29357
chr11:94532949:94533087	139	3	AMOTL1	cg11429960	cg14028143	cg26992415											-3.29349
chr16:84940830:84941097	268	3	CRISPLD2	cg06250127	cg01709589	cg06097361											-3.29181
chr2:39554277:39554362	86	3	MAP4K3	cg07662372	cg25894317	cg22146106											-3.28772
chr16:2790889:2791622	734	3	SRRM2-AS1	cg13848056	cg00821507	cg12436575											-3.28578
chr3:170201062:170201761	700	3	SLC7A14	cg27117754	cg09133290	cg15107918											-3.28417
chr1:63150905:63151692	788	3	DOCK7	cg10583485	cg03398447	cg01097102											-3.27889
chr1:204010468:204010929	462	3	LINC00303	cg13956506	cg19366877	cg16290101											-3.27763
chr4:106062278:106062757	480	3	TET2	cg23780797	cg12311970	cg22449691											-3.27447
chr7:139412996:139413648	653	3	HIPK2	cg08600218	cg25213707	cg13756231											-3.27328
chr12:124192819:124193260	442	3	ATP6V0A2	cg26427417	cg00394402	cg26387338											-3.26253
chr19:40723403:40723863	461	3	TTC9B	cg08006845	cg07936856	cg12099415											-3.2595
chr15:26061768:26061834	67	3	ATP10A	cg20578657	cg27092178	cg18901519											-3.25922
chr4:16226826:16227539	714	3	TAPT1-AS1	cg03001246	cg16212996	cg22531466											-3.25684
chr7:30899955:30900604	650	3	INMT-MINDY4	cg22220258	cg21388325	cg17688274											-3.25645
chr2:121498194:121498812	619	3	GLI2	cg13872898	cg17870997	cg14311362											-3.25555
chr2:24586318:24586620	303	3	ITSN2	cg03581997	cg05654103	cg16016124											-3.25541
chr17:48539511:48540366	856	3	ACSF2	cg25620243	cg19062557	cg26876703											-3.25492
chr5:36960635:36961237	603	3	NIPBL	cg11418217	cg10052236	cg01989524											-3.25488
chr8:18836133:18836661	529	3	PSD3	cg08219854	cg06399735	cg00927281											-3.24473
chr7:47596792:47597438	647	3	TNS3	cg13640122	cg12787411	cg25128781											-3.23568
chr7:76956218:76956986	769	3	GSAP	cg01121063	cg07265444	cg06305962											-3.23562
chr19:38453310:38454085	776	3	SIPA1L3	cg04817966	cg04981602	cg19557723											-3.23464
chr7:30736630:30737061	432	3	INMT	cg18285819	cg18911683	cg23068772											-3.23206
chr2:153549547:153550624	1078	3	PRPF40A	cg00559111	cg07635198	cg23863619											-3.22714
chr20:62363890:62365323	1434	3	LIME1	cg02296167	cg04379041	cg04905779											-3.22266
chr4:87581028:87581763	736	3	PTPN13	cg08686113	cg21408445	cg02874994											-3.21945
chr8:22421029:22421913	885	3	SORBS3	cg03478916	cg10212300	cg23979472											-3.21854
chr17:19457574:19458545	972	3	SLC47A1	cg23058364	cg14523221	cg21568131											-3.2163
chr12:42628089:42629138	1050	3	YAF2	cg07962309	cg11570494	cg05500035											-3.21472
chr3:52874325:52875375	1051	3	TMEM110-MUSTN1	cg25643088	cg23485473	cg15653350											-3.21401
chr3:124564252:124565302	1051	3	ITGB5	cg27252776	cg08833075	cg11199440											-3.21263
chr1:183551326:183552756	1431	3	NCF2	cg07203167	cg24045276	cg09516108											-3.19366
chr11:74989777:74990536	760	3	ARRB1	cg18967829	cg06454982	cg09923803											-3.19365
chr12:133197668:133198063	396	3	P2RX2	cg08722103	cg20776947	cg04256238											-3.19097
chr2:45418617:45419558	942	3	LINC01121	cg16233265	cg05519386	cg13366279											-3.18351
chr16:2294493:2294856	364	3	ECI1	cg02363010	cg07102406	cg27608139											-3.18311
chr7:104702323:104702806	484	3	KMT2E	cg09881355	cg10179240	cg26569502											-3.18011
chr8:140990656:140991037	382	3	TRAPPC9	cg15997020	cg07454640	cg07144715											-3.17973
chr1:54796817:54797076	260	3	SSBP3	cg03370311	cg16443856	cg19587237											-3.17884
chr1:112033176:112033935	760	3	ADORA3	cg01854641	cg21465612	cg09869874											-3.1774
chr6:6588089:6588503	415	3	LY86	cg20162076	cg26179289	cg07910479											-3.17613
chr7:47408658:47408853	196	3	TNS3	cg24703706	cg17445213	cg27519534											-3.16958
chr19:54204449:54204773	325	3	MIR520B	cg17857791	cg11251554	cg15993786											-3.16601
chr8:118969195:118969959	765	3	EXT1	cg06012495	cg01455177	cg17430159											-3.16512
chr8:12802698:12802825	128	3	KIAA1456	cg13762927	cg15284257	cg23822276											-3.16341
chr15:75654619:75655602	984	3	MAN2C1	cg24061931	cg10990853	cg27248664											-3.16215
chr3:12602046:12602829	784	3	MKRN2	cg02253499	cg21608069	cg04759567											-3.16115
chr1:220836093:220836705	613	3	MARK1	cg19533804	cg23733857	cg20386818											-3.1593
chr5:145882585:145883453	869	3	TCERG1	cg18471200	cg01301587	cg10796602											-3.1583
chr7:129505366:129505403	38	3	UBE2H	cg06146795	cg01112186	cg01958530											-3.15484
chr1:62783533:62784332	800	3	KANK4	cg04211018	cg05539515	cg08845123											-3.15387
chr15:89054523:89055376	854	3	DET1	cg02670310	cg22338328	cg17461772											-3.14813
chr13:28929866:28931547	1682	3	FLT1	cg15798462	cg08508761	cg02186409											-3.14665
chr6:155146985:155147151	167	3	SCAF8	cg06089298	cg01681049	cg11572845											-3.14417
chr19:9091983:9093098	1116	3	MUC16	cg02391549	cg12583591	cg05222216											-3.14382
chr17:43909151:43910226	1076	3	CRHR1	cg00025823	cg02122296	cg26656751											-3.13811
chr10:73404170:73405460	1291	3	CDH23	cg23867673	cg04161859	cg05523505											-3.13367
chr12:112585762:112586276	515	3	TRAFD1	cg11899507	cg19766522	cg19848538											-3.12955
chr6:22297215:22297364	150	3	PRL	cg25182828	cg14815878	cg22029810											-3.12885
chr18:13886087:13886969	883	3	MC2R	cg22624572	cg17331567	cg08578419											-3.1259
chr14:92981121:92981666	546	3	RIN3	cg03345232	cg12072028	cg02268192											-3.12385
chr5:87981894:87982684	791	3	LINC00461	cg15981305	cg06892714	cg14707006											-3.12253
chr11:10613468:10614014	547	3	MRVI1-AS1	cg15759553	cg09451849	cg17471425											-3.11247
chr22:47311841:47312926	1086	3	TBC1D22A	cg09984074	cg21621464	cg05783465											-3.11034
chr18:57101564:57103406	1843	3	CCBE1	cg17112707	cg09996455	cg13380643											-3.10778
chr12:48149200:48149863	664	3	RAPGEF3	cg13353550	cg09273298	cg12496975											-3.08665
chr12:6936267:6936467	201	3	P3H3	cg18881269	cg16842926	cg07259811											-3.08052
chr7:2150016:2150845	830	3	MAD1L1	cg27109748	cg09776772	cg09174162											-3.08045
chr13:32524193:32524836	644	3	EEF1DP3	cg15944453	cg00648883	cg00160503											-3.07915
chr2:220114289:220115303	1015	3	TUBA4B	cg13315450	cg02961280	cg22541905											-3.07591
chr11:57471957:57472536	580	3	MED19	cg12329048	cg21873621	cg06753465											-3.0736
chr8:42174685:42175259	575	3	IKBKB	cg01305270	cg25691643	cg04030954											-3.07019
chr19:8810115:8810253	139	3	ACTL9	cg12148774	cg19611002	cg02339243											-3.06388
chrX:107287269:107287684	416	3	VSIG1	cg11293764	cg16405492	cg19148124											-3.06208
chr1:228463260:228463734	475	3	OBSCN	cg19306380	cg14661383	cg03141069											-3.055
chrX:40030456:40031314	859	3	BCOR	cg01490258	cg13728115	cg15314890											-3.04565
chr12:124922600:124922727	128	3	NCOR2	cg27141534	cg05558539	cg09132240											-3.04203
chr6:33653411:33653506	96	3	ITPR3	cg11169463	cg19151292	cg18558423											-3.03949
chr7:21945353:21946025	673	3	CDCA7L	cg16234791	cg08071137	cg15951061											-3.03836
chr2:202562775:202563406	632	3	MPP4	cg08693937	cg01786466	cg22706505											-3.03801
chr6:30608443:30609581	1139	3	ATAT1	cg13590413	cg26020774	cg10115206											-3.03353
chr9:34567202:34567945	744	3	CNTFR-AS1	cg11702768	cg10591871	cg06934960											-3.02966
chr5:16886287:16886507	221	3	MYO10	cg13463902	cg06742628	cg13482250											-3.02366
chr16:67189134:67189804	671	3	FBXL8	cg01604539	cg01961069	cg05976840											-3.02326
chr3:66429805:66431055	1251	3	LRIG1	cg08652369	cg20514998	cg00503690											-3.02228
chr9:27297089:27297406	318	3	EQTN	cg06206119	cg14399569	cg22035433											-3.02174
chr17:59482956:59484388	1433	3	C17orf82	cg18002447	cg00730441	cg27005487											-3.0187
chr11:70432884:70433293	410	3	SHANK2	cg05509359	cg25869295	cg17222829											-3.01325
chr20:62287940:62288152	213	3	RTEL1	cg02049682	cg19768108	cg17509409											-3.01213
chr2:158982826:158983189	364	3	UPP2	cg09946574	cg20772458	cg02516820											-3.00783
chr7:117448542:117449060	519	3	CTTNBP2	cg18462342	cg05617623	cg00832924											3.01635
chr9:16575200:16576171	972	3	BNC2	cg09018491	cg17657854	cg03633371											3.01903
chr2:236522903:236523362	460	3	AGAP1	cg02897808	cg09309282	cg07546943											3.01962
chr15:38858634:38859132	499	3	RASGRP1	cg01499178	cg07126798	cg15327692											3.0363
chr7:19036549:19037064	516	3	HDAC9	cg13061045	cg21961499	cg26533306											3.06751
chr9:111808542:111809591	1050	3	MIR32	cg15139258	cg01920129	cg08527343											3.08392
chr2:99744231:99744446	216	3	TSGA10	cg24030260	cg27656899	cg23300586											3.09601
chr15:90066806:90067300	495	3	LINC00928	cg00006867	cg23701432	cg20885615											3.09728
chr12:975824:976027	204	3	WNK1	cg04760447	cg02275004	cg00266647											3.1219
chr1:216059689:216059721	33	3	USH2A	cg26294369	cg21829255	cg04232569											3.12569
chr18:39919665:39920738	1074	3	LINC00907	cg15424570	cg00296011	cg06041732											3.14571
chrX:135963580:135963877	298	3	RBMX	cg10703213	cg06288270	cg27074040											3.14842
chr1:15631449:15631975	527	3	FHAD1	cg06536159	cg27232155	cg09573121											3.15345
chr14:71447988:71449136	1149	3	PCNX1	cg17575050	cg07316359	cg09493140											3.15514
chr4:96012317:96012763	447	3	BMPR1B	cg03658557	cg09392211	cg26646686											3.17882
chr8:17554904:17555302	399	3	MTUS1	cg01993952	cg25719507	cg00121389											3.19014
chr7:157611269:157612249	981	3	PTPRN2	cg05064223	cg03476864	cg17614582											3.21962
chr12:70173836:70174183	348	3	RAB3IP	cg13318506	cg08975197	cg03695597											3.23487
chr8:77529523:77530024	502	3	ZFHX4-AS1	cg22325778	cg01403653	cg21075228											3.2367
chr1:248005715:248005723	9	3	OR11L1	cg21542666	cg20805835	cg05616864											3.30765
chr10:13318927:13319839	913	3	PHYH	cg12254527	cg17719895	cg26449747											3.31802
chr4:187078771:187079127	357	3	FAM149A	cg11310527	cg25053484	cg17705249											3.3601
chr8:28386716:28386962	247	3	FZD3	cg06820725	cg05527782	cg20196141											3.36399
chr8:37632038:37632776	739	3	PLPBP	cg14859645	cg22378856	cg12678780											3.36992
chr18:61582344:61582879	536	3	SERPINB10	cg08726623	cg04480182	cg07429352											3.37729
chr4:5845790:5845864	75	3	CRMP1	cg03022836	cg02907337	cg23830540											3.38183
chr9:4559329:4559892	564	3	SLC1A1	cg16312917	cg27061045	cg06917976											3.41617
chr12:9794540:9795269	730	3	LOC374443	cg25864334	cg07743954	cg10652359											3.42567
chr2:171948684:171949370	687	3	TLK1	cg20010253	cg05272661	cg08741063											3.42978
chr12:85268154:85268215	62	3	SLC6A15	cg16338523	cg27051394	cg11735079											3.43223
chr1:54427182:54427622	441	3	LRRC42	cg00374252	cg06726797	cg16904945											3.45398
chr2:135926009:135926634	626	3	RAB3GAP1	cg00056325	cg08290360	cg20949306											3.45408
chr17:62038744:62039082	339	3	SCN4A	cg06556650	cg19881928	cg17527484											3.45821
chr15:78756804:78757346	543	3	IREB2	cg17457814	cg10452626	cg07842928											3.45984
chr11:43379688:43379844	157	3	TTC17	cg03502353	cg15184174	cg12233232											3.46686
chr7:18336740:18336926	187	3	HDAC9	cg27010694	cg14160521	cg02623354											3.50422
chr1:55678590:55678994	405	3	LOC100507634	cg02607723	cg00713294	cg08909835											3.59965
chr5:65472163:65472999	837	3	SREK1	cg09781076	cg05692121	cg12437333											3.63262
chr17:4019963:4020039	77	3	ZZEF1	cg13042103	cg10723869	cg01601017											3.63678
chr22:28629295:28629685	391	3	TTC28	cg12260340	cg23835971	cg23494444											3.64129
chr1:186822988:186823342	355	3	PLA2G4A	cg06288402	cg08482258	cg21267853											3.6973
chr7:33383017:33384022	1006	3	BBS9	cg12390678	cg16908556	cg12211364											3.70352
chr2:3599779:3599919	141	3	RNASEH1	cg14604871	cg17145889	cg10880209											3.71255
chr11:2191082:2191230	149	3	MIR4686	cg08560888	cg09199250	cg14803762											3.75749
chr2:61633116:61633421	306	3	USP34	cg04565108	cg17795121	cg17214210											3.76224
chrX:18442345:18442887	543	3	CDKL5	cg10404653	cg06171167	cg25550082											3.76618
chr7:150212707:150213085	379	3	GIMAP7	cg08637514	cg03801183	cg09092089											3.84747
chr9:95155516:95156391	876	3	OGN	cg19747686	cg10599273	cg14821975											3.8603
chr7:139794927:139794970	44	3	KDM7A	cg04808089	cg14412184	cg13513391											3.86964
chr5:147714291:147715012	722	3	SPINK9	cg19468042	cg24888493	cg07924644											3.87426
chr4:71383701:71384359	659	3	AMTN	cg07691117	cg17536071	cg05329893											3.90137
chr21:22372069:22373039	971	3	NCAM2	cg19055986	cg18345924	cg14355482											3.90862
chr6:88146355:88146405	51	3	SLC35A1	cg26151767	cg24315241	cg00883188											3.95041
chr12:102265957:102266364	408	3	DRAM1	cg10348204	cg07512133	cg08452250											3.96934
chr12:1352875:1352926	52	3	ERC1	cg00694888	cg01849845	cg10968396											4.05923
chr13:78518703:78519664	962	3	RNF219-AS1	cg10389399	cg25348433	cg13432560											4.07113
chr22:22115674:22116467	794	3	MAPK1	cg22566271	cg15999544	cg16755189											4.10426
chr14:76102696:76103449	754	3	FLVCR2	cg03604162	cg03981433	cg12642183											4.13706
chr9:20382623:20383573	951	3	MLLT3	cg07109727	cg23705859	cg17555029											4.20893
chr12:14767898:14767979	82	3	GUCY2C	cg08256654	cg00946139	cg11929094											4.21836
chr10:22294065:22294814	750	3	DNAJC1	cg23977061	cg23053513	cg07721409											4.25552
chr1:170669166:170669991	826	3	PRRX1	cg03948902	cg12124049	cg20011465											4.29018
chr9:86955743:86955777	35	3	SLC28A3	cg01365997	cg03970188	cg08933008											4.35022
chr2:106719539:106720704	1166	3	UXS1	cg06505229	cg15788533	cg24110005											4.36518
chr3:13728054:13728822	769	3	LINC00620	cg02575605	cg25378920	cg00982543											4.36852
chr10:22499738:22500221	484	3	EBLN1	cg06834005	cg09673047	cg01809606											4.39838
chr1:146976245:146977303	1059	3	LINC00624	cg11560603	cg23722204	cg07609007											4.42747
chr8:38192449:38192662	214	3	NSD3	cg15547794	cg14787136	cg01146077											4.52378
chr1:243416574:243416808	235	3	SDCCAG8	cg15645467	cg05759347	cg12974891											4.54087
chr4:186839095:186839183	89	3	SORBS2	cg17024417	cg13418769	cg01867561											4.59673
chr9:16726144:16726860	717	3	BNC2	cg06188548	cg06819082	cg10916569											4.71892
chr17:11997877:11998401	525	3	MAP2K4	cg10800496	cg11889511	cg26019016											4.73427
chr8:65294586:65294798	213	3	MIR124-2HG	cg06899044	cg27272679	cg09553187											4.77294
chr3:182925575:182925790	216	3	MCF2L2	cg22920604	cg08093493	cg12661477											4.78515
chr11:59244228:59244789	562	3	OR4D10	cg03360030	cg23688773	cg00315837											4.80118
chr13:62002500:62002989	490	3	PCDH20	cg14066418	cg26480584	cg16461692											4.97516
chr7:123248508:123249130	623	3	ASB15	cg23809103	cg04727614	cg02300083											4.97724
chr1:7998449:7998916	468	3	TNFRSF9	cg00634258	cg10738142	cg13386888											5.02931
chr8:14017320:14017827	508	3	SGCZ	cg14503204	cg19696474	cg03922727											5.09318
chr7:115608503:115608801	299	3	TFEC	cg06493963	cg14959119	cg00927226											5.16337
chr4:96024071:96025493	1423	3	BMPR1B	cg21882441	cg02604475	cg12007466											5.19047
chr11:72354556:72354839	284	3	PDE2A	cg18476734	cg08408453	cg13699994											5.24229
chr11:55593465:55593885	421	3	OR5L2	cg21667998	cg12254020	cg18031931											5.40833
chr3:39521090:39521409	320	3	MOBP	cg14133257	cg17816989	cg00091899											5.48309
chr11:56755395:56756800	1406	3	OR5AK2	cg22123267	cg14696931	cg23984446											5.5938
chr6:32268374:32269215	842	3	C6orf10	cg18854413	cg15706017	cg23245898											5.7902
chr2:240898332:240898612	281	3	NDUFA10	cg06358378	cg12501761	cg09208162											5.81732
chr13:93373017:93373482	466	3	GPC5-AS1	cg24434262	cg12504925	cg24552210											5.82211
chr12:32858574:32859561	988	3	DNM1L	cg16152613	cg14731799	cg12106492											5.84683
chr2:197080163:197080641	479	3	HECW2	cg01368550	cg15259000	cg14922328											6.33605
chr1:241799719:241800323	605	3	CHML	cg03492797	cg12732766	cg03964373											6.60064
chr6:74115602:74116079	478	3	DDX43	cg23367321	cg14129272	cg09241806											7.20757
chr18:21750561:21750891	331	3	OSBPL1A	cg19415933	cg03842067	cg13691793											7.22352
chrX:49089903:49090017	115	3	CACNA1F	cg00524424	cg14233178	cg08245938											7.63445
chr6:76376459:76376580	122	2	SENP6	cg00803074	cg19933955												-13.1112
chr22:30899870:30900600	731	2	SEC14L4	cg01245880	cg01634032												-11.4562
chr10:91470135:91470603	469	2	KIF20B	cg26461710	cg25050170												-11.2572
chr12:123086592:123086768	177	2	KNTC1	cg18587092	cg25204200												-11.1035
chr4:153271061:153271092	32	2	FBXW7	cg26607042	cg02877743												-10.9348
chr2:193613226:193613684	459	2	PCGEM1	cg27254290	cg12439024												-10.5855
chr8:649235:649540	306	2	ERICH1	cg02209998	cg03761569												-10.0059
chr8:69245801:69246056	256	2	C8orf34-AS1	cg08230648	cg03763300												-9.28788
chr2:198023748:198024604	857	2	ANKRD44	cg00192703	cg14889387												-9.13572
chr5:141508150:141508654	505	2	NDFIP1	cg08782420	cg17717231												-9.04663
chr14:63570026:63570032	7	2	KCNH5	cg00473413	cg19361904												-8.99611
chr19:15271010:15271629	620	2	NOTCH3	cg18875435	cg22568523												-8.98431
chr7:95546508:95546539	32	2	DYNC1I1	cg09136052	cg18450582												-8.62242
chr7:11100805:11101436	632	2	PHF14	cg10201299	cg17558214												-8.61072
chr1:113500329:113500384	56	2	SLC16A1	cg07176692	cg19645639												-8.40541
chr2:47290388:47290974	587	2	TTC7A	cg11353440	cg17647823												-8.29016
chr21:30359101:30359239	139	2	LTN1	cg27461548	cg07819175												-8.1409
chr6:26592423:26593232	810	2	ABT1	cg15379240	cg15418890												-8.04156
chr2:48567993:48568118	126	2	FOXN2	cg22331550	cg13301558												-7.95338
chr17:30873196:30873447	252	2	MYO1D	cg23177095	cg22596667												-7.94298
chr13:84457728:84457882	155	2	SLITRK1	cg25940241	cg24905385												-7.90801
chr1:23105148:23105600	453	2	EPHB2	cg20149170	cg02974898												-7.83014
chr12:28605449:28605481	33	2	CCDC91	cg26525061	cg20845045												-7.79208
chr1:6242545:6243152	608	2	CHD5	cg03577328	cg25326241												-7.74123
chr21:22599905:22599971	67	2	NCAM2	cg16324444	cg14742940												-7.69743
chr9:27117852:27118051	200	2	TEK	cg00487483	cg19757503												-7.64461
chr17:44272150:44272526	377	2	KANSL1	cg06863994	cg17610751												-7.62747
chr17:3870415:3871303	889	2	ATP2A3	cg25112590	cg17958007												-7.57754
chr8:28314386:28314916	531	2	FBXO16	cg04584630	cg00152613												-7.40233
chr12:24968390:24968745	356	2	BCAT1	cg19972106	cg04896165												-7.39499
chr3:122340110:122340387	278	2	PARP15	cg11686737	cg02402935												-7.31449
chr12:78542637:78543279	643	2	NAV3	cg02724401	cg02776049												-7.30281
chr20:34517383:34517658	276	2	PHF20	cg20374459	cg14824950												-7.27649
chr8:99478938:99479374	437	2	STK3	cg27071397	cg08717425												-7.21119
chr15:58815660:58816619	960	2	LIPC	cg07695305	cg08983517												-7.17
chr16:4063557:4063661	105	2	ADCY9	cg10639643	cg04173762												-7.1632
chr14:68182364:68183191	828	2	RDH12	cg09208711	cg22047773												-7.15768
chr2:240066921:240067196	276	2	HDAC4	cg08239041	cg04521026												-7.13725
chr6:117016617:117016669	53	2	KPNA5	cg27419138	cg09554352												-7.117
chr17:49707886:49707900	15	2	CA10	cg14444957	cg25694755												-7.10843
chr17:34105872:34105906	35	2	MMP28	cg00315853	cg15602146												-7.10665
chr2:176812408:176813089	682	2	LNPK	cg11286151	cg01317127												-7.06348
chr21:46325057:46325853	797	2	ITGB2	cg04058500	cg04217515												-7.00883
chr12:104202929:104203720	792	2	NT5DC3	cg15558117	cg04892249												-6.98267
chr14:61814107:61814530	424	2	PRKCH	cg19764513	cg18131041												-6.98057
chr3:57436701:57437007	307	2	DNAH12	cg21386243	cg09590518												-6.96188
chr6:147447951:147448009	59	2	STXBP5-AS1	cg07770939	cg14541204												-6.96164
chrX:17570607:17571456	850	2	NHS	cg02646861	cg25231904												-6.89227
chr2:31440349:31440451	103	2	CAPN14	cg04132353	cg15741855												-6.87602
chr19:19150902:19151601	700	2	ARMC6	cg13318181	cg09788524												-6.86993
chrX:106106971:106107375	405	2	TBC1D8B	cg13644145	cg09316949												-6.85353
chr16:57985934:57986249	316	2	CNGB1	cg00241302	cg10237031												-6.8107
chr19:7626176:7626338	163	2	PNPLA6	cg22832279	cg04579622												-6.80408
chr10:4696891:4697267	377	2	LINC00705	cg00767215	cg12359895												-6.80185
chr2:27232783:27232823	41	2	MAPRE3	cg08398556	cg03924098												-6.79666
chr2:238671169:238672143	975	2	LRRFIP1	cg07048321	cg05467445												-6.79423
chr12:100802921:100803749	829	2	SLC17A8	cg17894382	cg17713193												-6.78241
chr5:82979041:82979404	364	2	HAPLN1	cg17348924	cg16317440												-6.75065
chr9:134298356:134298906	551	2	PRRC2B	cg20327214	cg18493244												-6.74273
chr5:43644749:43645434	686	2	NNT	cg10162022	cg10930884												-6.73255
chr6:118869048:118869502	455	2	PLN	cg00670176	cg21402844												-6.73027
chr9:72730957:72731704	748	2	MAMDC2	cg00303003	cg05554882												-6.72564
chr15:70961721:70962357	637	2	UACA	cg00533523	cg09784461												-6.71009
chr11:86262117:86262631	515	2	ME3	cg02314452	cg02067222												-6.70018
chr9:112185022:112185169	148	2	PTPN3	cg08834554	cg09021647												-6.68712
chr17:3675210:3676205	996	2	ITGAE	cg25036312	cg14903884												-6.66385
chr8:67785794:67786401	608	2	MCMDC2	cg10960626	cg12255284												-6.61916
chr1:205037961:205038308	348	2	CNTN2	cg06165437	cg01537455												-6.57788
chr15:27597409:27597471	63	2	GABRG3	cg18576667	cg12250645												-6.57419
chr2:144287904:144288694	791	2	ARHGAP15	cg12167813	cg01943987												-6.56921
chr7:148989347:148989733	387	2	LOC155060	cg00838532	cg00601727												-6.55821
chr9:5530115:5530860	746	2	PDCD1LG2	cg14133064	cg09992140												-6.53535
chr4:71106899:71107556	658	2	CSN3	cg00620714	cg13459560												-6.49462
chr2:103041487:103041921	435	2	IL18RAP	cg21567756	cg07415266												-6.48861
chr5:126307879:126308095	217	2	March3	cg26287146	cg24718756												-6.47622
chr1:211508890:211509713	824	2	TRAF5	cg11415739	cg24506320												-6.47554
chr11:71694358:71694595	238	2	RNF121	cg08091903	cg16373574												-6.47213
chr19:1531555:1531841	287	2	PLK5	cg14028564	cg13624534												-6.46474
chr12:8845663:8846484	822	2	RIMKLB	cg16795447	cg26192909												-6.44368
chr3:141041959:141042004	46	2	ZBTB38	cg18108216	cg09179019												-6.43386
chr2:8190454:8190590	137	2	LINC00299	cg09919947	cg16308190												-6.41518
chr14:54422775:54422925	151	2	BMP4	cg20297199	cg08162372												-6.35705
chr20:51712963:51713611	649	2	TSHZ2	cg04120002	cg23063607												-6.34153
chr5:80692267:80693225	959	2	ACOT12	cg01942845	cg13018447												-6.33092
chr11:18537148:18537703	556	2	TSG101	cg24605573	cg14588275												-6.31034
chr1:40643345:40643443	99	2	RLF	cg25913441	cg25466827												-6.29879
chr3:150608999:150609866	868	2	CLRN1-AS1	cg08845529	cg15727053												-6.29787
chr11:74993363:74993648	286	2	ARRB1	cg17843409	cg16470520												-6.28537
chr1:234276012:234276358	347	2	SLC35F3	cg05449874	cg15866328												-6.28395
chr6:28545703:28545895	193	2	ZBED9	cg21721523	cg01605921												-6.26267
chr20:25204045:25204655	611	2	ENTPD6	cg07588216	cg07760511												-6.24683
chr8:10847429:10847446	18	2	XKR6	cg02292205	cg25579393												-6.23901
chr3:51894883:51895407	525	2	IQCF2	cg14444993	cg03975386												-6.22289
chr4:100486642:100486714	73	2	TRMT10A	cg17417614	cg13955622												-6.21612
chr11:102214464:102214688	225	2	BIRC2	cg07789792	cg09443515												-6.19956
chr2:144712819:144713514	696	2	GTDC1	cg11389618	cg27153673												-6.1978
chr19:14554445:14555234	790	2	PKN1	cg01884968	cg17904367												-6.18895
chr8:130898833:130899478	646	2	FAM49B	cg19123356	cg03526788												-6.17276
chr11:45177935:45178027	93	2	PRDM11	cg18142987	cg06192155												-6.17245
chrX:122616411:122616688	278	2	GRIA3	cg24959387	cg26482373												-6.16602
chr1:31478730:31478765	36	2	PUM1	cg10433918	cg18327385												-6.15141
chr1:157668115:157669111	997	2	FCRL3	cg05956521	cg07184316												-6.15009
chr6:31678458:31679096	639	2	LY6G6D	cg20930398	cg13831609												-6.14736
chr2:47882601:47882653	53	2	MSH2	cg23432368	cg01747995												-6.1413
chr17:17482490:17483115	626	2	PEMT	cg08388302	cg10137944												-6.13077
chr6:76375289:76375351	63	2	SENP6	cg26062244	cg26657739												-6.12896
chr7:134632344:134632531	188	2	CALD1	cg03775632	cg24807761												-6.11426
chr10:129796199:129796229	31	2	PTPRE	cg15621651	cg19253850												-6.10674
chr16:2482501:2482775	275	2	CCNF	cg05263815	cg26647200												-6.10055
chr3:4809869:4809975	107	2	ITPR1	cg18548095	cg16640959												-6.09602
chr16:48466149:48466357	209	2	SIAH1	cg17205193	cg05815034												-6.08384
chr1:172321067:172321196	130	2	DNM3	cg18126802	cg20682650												-6.07428
chr1:9148579:9149112	534	2	SLC2A5	cg27307527	cg11209454												-6.04084
chr7:77469425:77469577	153	2	PHTF2	cg17890667	cg23477257												-6.02332
chr10:102823812:102824003	192	2	KAZALD1	cg02891579	cg02448743												-6.01277
chr2:2321772:2321788	17	2	MYT1L-AS1	cg03221579	cg15300436												-6.00646
chr4:6555082:6555950	869	2	PPP2R2C	cg00956750	cg17141798												-6.00398
chrX:134123668:134124065	398	2	SMIM10	cg21238772	cg01077632												-5.99359
chr6:90997723:90998241	519	2	BACH2	cg20768122	cg16571137												-5.99291
chr2:188314181:188314499	319	2	CALCRL	cg00759793	cg08975998												-5.98488
chr10:72997126:72997755	630	2	UNC5B	cg12481560	cg08206047												-5.98456
chr19:38769090:38769156	67	2	SPINT2	cg17645697	cg07299871												-5.97925
chr1:32131874:32132004	131	2	COL16A1	cg06488620	cg08492921												-5.97849
chr2:211421462:211422328	867	2	CPS1	cg14520755	cg21967368												-5.97671
chr3:52872820:52873158	339	2	MUSTN1	cg00455242	cg00190294												-5.97319
chr14:96864323:96864440	118	2	AK7	cg27331364	cg09694918												-5.96666
chr1:44567103:44567128	26	2	KLF17	cg03221998	cg09801837												-5.96023
chrX:128651955:128652383	429	2	SMARCA1	cg15346405	cg20963428												-5.95589
chr12:78603664:78604453	790	2	NAV3	cg15392413	cg17202735												-5.94574
chr2:60736594:60737387	794	2	BCL11A	cg02170687	cg26149739												-5.94406
chr3:195480162:195480636	475	2	MUC4	cg09055462	cg27567922												-5.93925
chr15:60972519:60972623	105	2	RORA	cg06917261	cg04219801												-5.93852
chr5:121499498:121499727	230	2	LOC100505841	cg14122403	cg03962573												-5.93599
chr7:12410428:12411370	943	2	VWDE	cg03541025	cg15561493												-5.92883
chr17:4649262:4649333	72	2	ZMYND15	cg17900689	cg11237406												-5.92722
chr3:54393054:54393507	454	2	CACNA2D3	cg00846417	cg25681761												-5.91495
chr19:35433547:35433853	307	2	ZNF30	cg25946984	cg19703576												-5.90345
chr2:8273654:8273767	114	2	LINC00299	cg15720538	cg01462611												-5.90226
chr6:108381555:108381788	234	2	OSTM1	cg06094512	cg24273792												-5.8996
chr15:90303646:90303768	123	2	MESP2	cg08625794	cg01839793												-5.8965
chr9:116661680:116662447	768	2	ZNF618	cg02066570	cg13482911												-5.8833
chr10:78674941:78675431	491	2	KCNMA1	cg27623266	cg14816861												-5.88145
chr10:26828927:26829714	788	2	APBB1IP	cg04644085	cg24132430												-5.85828
chr19:4841297:4841356	60	2	PLIN3	cg12772987	cg01139665												-5.84722
chr1:24401973:24402216	244	2	MYOM3	cg23180393	cg26508286												-5.83938
chr1:26087303:26087527	225	2	MAN1C1	cg17527697	cg03721352												-5.83524
chr6:394073:394966	894	2	IRF4	cg18590498	cg24319508												-5.83139
chr13:100537363:100538120	758	2	CLYBL	cg15200679	cg18695543												-5.82683
chr13:50637481:50638145	665	2	DLEU2	cg14555233	cg19208072												-5.82045
chr19:47344490:47345065	576	2	AP2S1	cg07424493	cg10431678												-5.81063
chr1:160066344:160066587	244	2	IGSF8	cg11300004	cg04705952												-5.79139
chr3:142219018:142219785	768	2	ATR	cg20938830	cg01933223												-5.77951
chr16:56946390:56946503	114	2	SLC12A3	cg07907273	cg02751693												-5.77662
chr9:93652538:93652676	139	2	SYK	cg14005120	cg16232411												-5.77606
chr10:78850386:78850438	53	2	KCNMA1	cg22568593	cg15139965												-5.77149
chr17:55689899:55690283	385	2	MSI2	cg01648869	cg15715852												-5.76799
chr7:105225723:105225870	148	2	EFCAB10	cg16657691	cg20385356												-5.75042
chr19:40175776:40175859	84	2	LGALS17A	cg00476535	cg12357298												-5.74844
chr3:38072611:38072950	340	2	PLCD1	cg03819243	cg05127966												-5.74698
chr1:2073900:2074268	369	2	PRKCZ	cg00171113	cg06888836												-5.74455
chr14:34272019:34272212	194	2	NPAS3	cg26086527	cg03714127												-5.74192
chr6:49412358:49412966	609	2	MUT	cg27556194	cg03819767												-5.74098
chr9:140338926:140339239	314	2	ENTPD8	cg08411376	cg01467973												-5.73372
chr11:73718063:73718441	379	2	UCP3	cg06618163	cg18377609												-5.73343
chr1:116656203:116656454	252	2	MAB21L3	cg06040355	cg03825675												-5.73338
chr2:202289200:202289316	117	2	TRAK2	cg17624315	cg05407981												-5.71955
chr13:52255752:52256202	451	2	WDFY2	cg22670222	cg08029014												-5.70492
chr13:20625618:20625630	13	2	ZMYM2	cg06873606	cg11351140												-5.69827
chr8:32137321:32137752	432	2	NRG1	cg22248192	cg08747394												-5.68489
chr9:80938588:80938901	314	2	PSAT1	cg09870092	cg09640691												-5.68356
chr10:114056589:114056795	207	2	TECTB	cg26430041	cg12329766												-5.67736
chr21:39234294:39234433	140	2	KCNJ6	cg09416529	cg19859481												-5.67565
chr11:4079345:4079556	212	2	STIM1	cg05756986	cg13782615												-5.66476
chr9:125652499:125652903	405	2	RC3H2	cg25932018	cg04314715												-5.65475
chrX:40434936:40435744	809	2	ATP6AP2	cg10039770	cg17828255												-5.6547
chr2:122229249:122229878	630	2	CLASP1	cg00678002	cg16832421												-5.64624
chr8:133828830:133829646	817	2	PHF20L1	cg25961894	cg03159751												-5.63545
chr3:189701456:189702074	619	2	P3H2	cg05695962	cg11068385												-5.62829
chr14:68991156:68991371	216	2	RAD51B	cg06220820	cg01282046												-5.62553
chr3:185491725:185491998	274	2	IGF2BP2	cg22500472	cg07672748												-5.62471
chr10:72271510:72271960	451	2	PALD1	cg16178622	cg21313429												-5.61723
chr3:45983597:45983792	196	2	CXCR6	cg08033130	cg19145607												-5.60731
chr3:33433360:33434262	903	2	UBP1	cg08463775	cg07230182												-5.6041
chr2:173888584:173888637	54	2	RAPGEF4	cg12368839	cg15184353												-5.59548
chr11:72136395:72136711	317	2	CLPB	cg19791780	cg27219654												-5.58851
chr9:131648836:131649080	245	2	KYAT1	cg12450789	cg01816454												-5.57826
chr3:38175260:38175456	197	2	MYD88	cg14654389	cg10548708												-5.5556
chr3:185677711:185678074	364	2	NMRAL2P	cg12861941	cg07091500												-5.55478
chr2:8946094:8946623	530	2	KIDINS220	cg16185768	cg17755637												-5.54928
chr1:27436388:27437169	782	2	SLC9A1	cg01947910	cg25175271												-5.54885
chr1:41331665:41332266	602	2	CITED4	cg05170490	cg05791142												-5.53887
chr1:90468982:90469327	346	2	ZNF326	cg18396138	cg09883979												-5.53263
chr16:48125057:48125227	171	2	ABCC12	cg04098547	cg18295509												-5.52186
chr2:232087084:232087597	514	2	ARMC9	cg14900199	cg05871461												-5.51871
chr7:64149543:64149928	386	2	ZNF107	cg07554760	cg08923376												-5.50716
chr3:111803863:111804343	481	2	C3orf52	cg13292521	cg00758374												-5.50685
chr8:58979272:58979861	590	2	FAM110B	cg23402986	cg25086144												-5.47445
chr8:57471162:57471291	130	2	LINC00968	cg23144445	cg09045944												-5.47057
chr17:733750:733876	127	2	NXN	cg18081393	cg18760502												-5.4636
chr10:105277268:105277936	669	2	NEURL1	cg16287486	cg10026930												-5.46314
chr12:739280:739312	33	2	NINJ2	cg26371957	cg23304078												-5.46219
chr17:34429850:34430388	539	2	CCL4	cg14795663	cg13062611												-5.45802
chr4:7710280:7710363	84	2	SORCS2	cg10664842	cg26149309												-5.45717
chr8:27460814:27461199	386	2	CLU	ch.8.669769F	cg01916918												-5.45628
chr1:97886930:97887062	133	2	DPYD	cg08024495	cg07717191												-5.45535
chr3:132431348:132432100	753	2	NPHP3	cg10437007	cg19435810												-5.43984
chr7:149999961:150000318	358	2	ACTR3C	cg20927119	cg06627324												-5.43685
chr18:34913168:34913540	373	2	CELF4	cg18758475	cg14338256												-5.43411
chr3:25658075:25658742	668	2	TOP2B	cg16576302	cg00011905												-5.4292
chrX:41306768:41307318	551	2	NYX	cg10591659	cg18495224												-5.41611
chr21:33976922:33977875	954	2	C21orf59	cg23545423	cg20281082												-5.40768
chr10:99692111:99692728	618	2	CRTAC1	cg03201620	cg11627019												-5.40166
chr2:134051617:134052012	396	2	NCKAP5	cg07469205	cg00812980												-5.40129
chr6:3194903:3195503	601	2	LINC02525	cg23146183	cg26119488												-5.3992
chr7:24781361:24781545	185	2	GSDME	cg11980818	cg17569154												-5.38978
chr19:41062024:41062331	308	2	SPTBN4	cg15407819	cg14312812												-5.35885
chr10:14690515:14690936	422	2	FAM107B	cg24418733	cg12362235												-5.35274
chr1:19583887:19584090	204	2	MRTO4	cg07312601	cg21326065												-5.35144
chr17:2279156:2279362	207	2	SGSM2	cg20557071	cg09979989												-5.34674
chr17:28565709:28566331	623	2	SLC6A4	cg19227924	cg22113926												-5.33899
chr1:28474306:28474511	206	2	PTAFR	cg06403784	cg24492886												-5.33747
chr17:3506989:3507230	242	2	TRPV1	cg13775466	cg20116413												-5.3355
chr15:34178478:34179329	852	2	AVEN	cg02084259	cg20987153												-5.3337
chr6:151767654:151768157	504	2	RMND1	cg01792500	cg05535698												-5.32399
chr18:67610411:67611020	610	2	CD226	cg12032103	cg19510150												-5.32291
chr2:191540582:191540713	132	2	NAB1	cg13394520	cg20807948												-5.32216
chr4:189032429:189032445	17	2	TRIML2	cg21961249	cg00255286												-5.30195
chr11:117254987:117255256	270	2	CEP164	cg03847034	cg12333175												-5.30028
chr5:34001680:34001718	39	2	AMACR	cg16649792	cg05424126												-5.29812
chr13:67563562:67563788	227	2	PCDH9	cg14669684	cg23749021												-5.29519
chr1:226876002:226876751	750	2	ITPKB	cg20834627	cg23446277												-5.28921
chr2:223788811:223789186	376	2	ACSL3	cg15139930	cg02505933												-5.28836
chr3:58071600:58071644	45	2	FLNB	cg14238824	cg10195365												-5.27781
chr15:86805078:86805563	486	2	AGBL1	cg17830280	cg04170298												-5.27256
chr16:89179240:89179742	503	2	ACSF3	cg03090204	cg05001344												-5.26233
chr7:48008101:48008127	27	2	HUS1	cg09760677	cg25319337												-5.259
chr6:65444600:65444650	51	2	EYS	cg19588596	cg00599503												-5.25439
chr9:97060684:97060688	5	2	ZNF169	cg03808528	cg04841393												-5.25239
chr15:83519744:83519898	155	2	HOMER2	cg00348145	cg02155360												-5.24391
chr1:160321123:160321853	731	2	NCSTN	cg04905657	cg05865596												-5.23401
chr15:100665305:100665409	105	2	ADAMTS17	cg22283415	cg23212672												-5.22835
chr13:60718025:60718350	326	2	DIAPH3-AS2	cg10482427	cg26534223												-5.22509
chr11:68707886:68708087	202	2	IGHMBP2	cg09376935	cg04715092												-5.22121
chr1:26181068:26182037	970	2	AUNIP	cg20939042	cg05196712												-5.22036
chr1:159805695:159805832	138	2	SLAMF8	cg15680798	cg04636584												-5.21863
chr2:120230275:120230682	408	2	SCTR	cg20231883	cg13726814												-5.21141
chr11:3079997:3080119	123	2	CARS	cg11849638	cg09911488												-5.21014
chr11:72406093:72406685	593	2	ARAP1	cg04140791	cg17472796												-5.19996
chr2:204731068:204731519	452	2	CTLA4	cg22572158	cg05092371												-5.19205
chr3:133375664:133375668	5	2	TOPBP1	cg19657430	cg26959303												-5.18919
chrX:55513079:55513504	426	2	USP51	cg17523840	cg17808461												-5.18417
chr1:7170661:7170971	311	2	CAMTA1	cg13374264	cg00219040												-5.17923
chrX:55757834:55758011	178	2	RRAGB	cg08809018	cg19332302												-5.17558
chr6:145077969:145078627	659	2	UTRN	cg13636720	cg14632715												-5.17185
chr14:72920506:72920769	264	2	RGS6	cg02788686	cg07112162												-5.16809
chr7:28682097:28682948	852	2	CREB5	cg26251629	cg16756589												-5.16245
chr2:122467865:122468163	299	2	NIFK-AS1	cg07253404	cg10318080												-5.16183
chr4:22475152:22475441	290	2	ADGRA3	cg02040103	cg07416792												-5.15752
chr2:179711076:179711530	455	2	CCDC141	cg16702469	cg09472437												-5.13946
chr21:45213674:45214267	594	2	RRP1	cg14179806	cg14503480												-5.13904
chr15:59144717:59144845	129	2	MINDY2	cg26884029	cg20986150												-5.13604
chr10:99627500:99628322	823	2	GOLGA7B	cg15927455	cg01115434												-5.12861
chr7:138483773:138483788	16	2	ATP6V0A4	cg01128399	cg02708932												-5.12659
chr4:48214533:48214740	208	2	TEC	cg26921036	cg04828854												-5.1226
chr1:184508906:184509080	175	2	C1orf21	cg02591791	cg21019447												-5.12238
chr14:64064507:64064608	102	2	WDR89	cg13801367	cg14411221												-5.12055
chr11:65416901:65417073	173	2	SIPA1	cg04394031	cg14585251												-5.11793
chr5:95070353:95070389	37	2	RHOBTB3	cg13663933	cg11133730												-5.11421
chr16:88985923:88986307	385	2	CBFA2T3	cg09333956	cg03021297												-5.09671
chr15:83300338:83300356	19	2	CPEB1	cg19349713	cg02385725												-5.08443
chr2:85896001:85896262	262	2	SFTPB	cg26394380	cg16290299												-5.07924
chr3:194077967:194078147	181	2	LRRC15	cg11770065	cg19531604												-5.0788
chr1:210513958:210514758	801	2	HHAT	cg08201041	cg21331261												-5.07564
chr7:30726958:30727326	369	2	CRHR2	cg03165426	cg22109827												-5.07509
chr10:17009592:17010450	859	2	CUBN	cg24571822	cg02161716												-5.07145
chr4:139025515:139025564	50	2	SLC7A11-AS1	cg20090187	cg20024732												-5.06934
chr7:76053013:76053278	266	2	ZP3	cg23342755	cg01878140												-5.06857
chr4:6192663:6193451	789	2	JAKMIP1	cg11773302	cg16401704												-5.06506
chr17:3936349:3937117	769	2	ZZEF1	cg24788987	cg10056648												-5.06188
chr10:82366900:82366911	12	2	SH2D4B	cg12909580	cg22173931												-5.05504
chr2:219197867:219198051	185	2	PNKD	cg04952446	cg23202667												-5.05365
chr15:38852680:38853452	773	2	RASGRP1	cg23525051	cg17370595												-5.05238
chr1:156010534:156011335	802	2	UBQLN4	cg12253065	cg25971920												-5.05144
chr2:165809581:165809988	408	2	SLC38A11	cg17263986	cg18982709												-5.04692
chr4:7267425:7267558	134	2	SORCS2	cg14237086	cg23958370												-5.03996
chr17:39526473:39526726	254	2	KRT33B	cg18134108	cg02580606												-5.03909
chr10:134401943:134402787	845	2	INPP5A	cg15409925	cg04780434												-5.03044
chrX:41546814:41547733	920	2	GPR34	cg08523214	cg21315986												-5.02844
chr19:40882392:40882753	362	2	PLD3	cg00042969	cg26728181												-5.02604
chr12:6673087:6673264	178	2	NOP2	cg08403811	cg00506612												-5.01294
chr3:16189891:16190436	546	2	GALNT15	cg27252855	cg03963281												-5.01082
chr11:73716165:73716367	203	2	UCP3	cg06511028	cg10859442												-5.00793
chr7:147950587:147951090	504	2	CNTNAP2	cg03184350	cg05013730												-5.00661
chr18:2540792:2541371	580	2	METTL4	cg23400639	cg23970630												-5.00302
chr2:55154362:55154399	38	2	EML6	cg06003401	cg08685562												-5.00078
chr1:43294428:43295015	588	2	ERMAP	cg20599526	cg19832148												-4.99542
chr21:47309277:47309675	399	2	PCBP3	cg21852578	cg18949193												-4.98476
chr8:41834819:41835119	301	2	KAT6A	cg13011973	cg16201653												-4.98067
chr12:48237752:48237804	53	2	VDR	cg14854850	cg03661582												-4.98011
chrY:21238472:21238886	415	2	TTTY14	cg03244189	cg13845521												-4.97891
chr4:138970736:138971342	607	2	LINC00616	cg20677616	cg06837272												-4.97722
chr1:36111024:36111675	652	2	PSMB2	cg13304265	cg23837740												-4.9764
chr8:10482619:10483120	502	2	RP1L1	cg12177456	cg02788718												-4.97541
chr4:70998050:70998697	648	2	CSN1S2BP	cg22436877	cg01963375												-4.97338
chr19:19232567:19233112	546	2	TMEM161A	cg06383324	cg17611309												-4.97331
chr20:522596:523100	505	2	CSNK2A1	cg09085317	cg02895725												-4.96927
chr17:8224467:8224471	5	2	ARHGEF15	cg17993997	cg08820454												-4.96685
chr2:26401820:26401878	59	2	GAREM2	cg04944784	cg26314531												-4.96337
chr4:126278957:126279846	890	2	FAT4	cg12771931	cg17760043												-4.962
chr22:24581791:24581855	65	2	SUSD2	cg15013830	cg01171362												-4.95634
chr1:155271423:155271762	340	2	PKLR	cg21985470	cg15490880												-4.95525
chr11:113704196:113704334	139	2	USP28	cg18541608	cg26561136												-4.95434
chr1:100137707:100138290	584	2	PALMD	cg17732589	cg07242776												-4.95137
chr19:34808158:34808605	448	2	KIAA0355	cg10180367	cg12899919												-4.95022
chr1:1720449:1720537	89	2	GNB1	cg13336641	cg16418734												-4.94862
chr6:146289416:146289477	62	2	SHPRH	cg04808124	cg04198581												-4.93507
chr1:156569655:156570161	507	2	GPATCH4	cg06611720	cg10343196												-4.93493
chr6:158424174:158424775	602	2	SYNJ2	cg15142819	cg04786164												-4.93464
chr15:75970122:75970521	400	2	CSPG4	cg04880082	cg04510454												-4.93439
chr10:126405807:126405899	93	2	FAM53B	cg00489575	cg26404881												-4.93274
chr20:60833992:60834100	109	2	OSBPL2	cg16052964	cg08191921												-4.92906
chr11:129685560:129685695	136	2	TMEM45B	cg14924052	cg07688490												-4.92268
chr12:14988018:14988123	106	2	ART4	cg06409075	cg03835959												-4.91962
chr15:76868664:76868964	301	2	SCAPER	cg03460678	cg12296127												-4.91891
chr9:95298746:95298969	224	2	ECM2	cg13407278	cg24105685												-4.91622
chr4:118007342:118008020	679	2	TRAM1L1	cg25548984	cg19868031												-4.9155
chr4:187357299:187357928	630	2	F11-AS1	cg00496228	cg00610294												-4.91067
chr1:1392347:1392386	40	2	ATAD3C	cg13388025	cg05894629												-4.90864
chr2:160408131:160408618	488	2	BAZ2B	cg18475832	cg06911002												-4.90816
chr12:113537607:113537933	327	2	RASAL1	cg23925173	cg05740325												-4.9006
chr19:313920:314568	649	2	MIER2	cg16260096	cg19834711												-4.89366
chr5:36149258:36149518	261	2	SKP2	cg25013978	cg26171815												-4.89214
chr6:2743931:2744064	134	2	MYLK4	cg21977564	cg03918629												-4.88156
chr3:42002230:42002705	476	2	ULK4	cg02108620	cg09958018												-4.8809
chr10:127314597:127314965	369	2	TEX36	cg26326927	cg09782171												-4.87783
chr17:17881844:17882518	675	2	DRC3	cg16913680	cg14642787												-4.87444
chr2:1880012:1880131	120	2	MYT1L	cg22946562	cg21452447												-4.87411
chr4:25322200:25322832	633	2	ZCCHC4	cg26487582	cg23995622												-4.87171
chr22:24113353:24113481	129	2	MMP11	cg24646495	cg14597426												-4.86648
chr13:100957778:100958088	311	2	PCCA	cg26800347	cg07593326												-4.86491
chr2:238680331:238681052	722	2	LRRFIP1	cg26281723	cg22245096												-4.86468
chr22:43556095:43557007	913	2	TSPO	cg25672027	cg17007720												-4.86394
chr11:2942710:2943039	330	2	SLC22A18	cg05927343	cg13328151												-4.86098
chr11:70590130:70590169	40	2	SHANK2	cg23913904	cg00369590												-4.85885
chr5:132117897:132118820	924	2	Sept8	cg03755289	cg13904481												-4.8588
chr1:24795151:24795615	465	2	NIPAL3	cg00251681	cg17316134												-4.84622
chr6:155770386:155770572	187	2	NOX3	cg23100720	cg07566805												-4.84351
chr4:7612833:7613494	662	2	SORCS2	cg21419945	cg14318583												-4.84297
chr8:67996092:67996256	165	2	CSPP1	cg12409910	cg27473073												-4.83894
chr9:99822003:99822916	914	2	CTSV	cg25045735	cg12935111												-4.83548
chr13:38717795:38718234	440	2	LINC00571	cg03090669	cg19458408												-4.83409
chr9:131815078:131815469	392	2	MIGA2	cg14096864	cg06061466												-4.83388
chr2:69727210:69728114	905	2	AAK1	cg23425059	cg11423556												-4.83339
chr2:234284744:234284798	55	2	DGKD	cg13779327	cg24249833												-4.83159
chr19:12758083:12758416	334	2	MAN2B1	cg17002108	cg21535253												-4.8291
chr10:134787625:134787953	329	2	LINC01168	cg09684079	cg09695592												-4.82704
chr17:15554603:15555115	513	2	TRIM16	cg02109507	cg17628867												-4.82612
chr17:27216077:27216151	75	2	FLOT2	cg27052564	cg16726234												-4.81788
chr8:4504944:4504999	56	2	CSMD1	cg09044665	cg14751679												-4.81755
chr1:39364954:39365421	468	2	RHBDL2	cg07006961	cg11711945												-4.81432
chr10:98829493:98830022	530	2	SLIT1	cg18193259	cg05162878												-4.81278
chr8:94452079:94452322	244	2	LINC00535	cg14836605	cg19601309												-4.80943
chr5:64468549:64469127	579	2	ADAMTS6	cg00625298	cg08120835												-4.80855
chr19:17693300:17693819	520	2	COLGALT1	cg08317174	cg20990702												-4.80814
chr1:223018067:223018238	172	2	DISP1	cg25567444	cg08723958												-4.80753
chr13:100800093:100800904	812	2	PCCA	cg23099851	cg01542226												-4.80307
chr14:57700226:57700568	343	2	EXOC5	cg16464735	cg16395911												-4.80134
chr12:113015964:113016393	430	2	RPH3A	cg11608800	cg23703079												-4.7929
chr9:132377983:132378276	294	2	C9orf50	cg08389486	cg22840993												-4.77672
chr8:21975084:21975991	908	2	HR	cg25668426	cg26323972												-4.77457
chr11:62239250:62239257	8	2	AHNAK	cg26699546	cg00460091												-4.77161
chr2:224812501:224813276	776	2	WDFY1	cg14387256	cg15176306												-4.77098
chr14:23841754:23842125	372	2	IL25	cg14366598	cg07258507												-4.76669
chrX:96090160:96090822	663	2	DIAPH2	cg23571698	cg12022827												-4.76067
chr19:38431818:38432390	573	2	SIPA1L3	cg16479510	cg00257817												-4.75924
chr1:107936370:107937181	812	2	NTNG1	cg07343335	cg24343913												-4.7536
chr18:3088819:3088891	73	2	MYOM1	cg24487935	cg21265528												-4.74718
chr10:30645870:30646205	336	2	MTPAP	cg06201205	cg12824754												-4.74417
chr8:29923556:29924188	633	2	SARAF	cg00877553	cg27221554												-4.74278
chr7:3947798:3948024	227	2	SDK1	cg12602711	cg19016273												-4.74037
chr5:14825286:14826143	858	2	MIR4637	cg15286148	cg19089725												-4.73428
chr9:119228321:119228686	366	2	ASTN2	cg27167565	cg12759231												-4.73426
chr20:61590751:61590823	73	2	SLC17A9	cg12099423	cg17221813												-4.73335
chr15:88679230:88679379	150	2	NTRK3	cg20610118	cg02884393												-4.73139
chr3:13730435:13731250	816	2	LINC00620	cg18476492	cg01790320												-4.731
chr18:54690921:54691518	598	2	WDR7	cg13822482	cg06340302												-4.73094
chr14:59822761:59823687	927	2	DAAM1	cg12440815	cg12339921												-4.73018
chr16:22342579:22342920	342	2	POLR3E	cg27487344	cg09955486												-4.72955
chr10:135012454:135012575	122	2	KNDC1	cg11666040	cg18415382												-4.72822
chr12:53607916:53607998	83	2	RARG	cg19027598	cg03142811												-4.72487
chr9:33240061:33240164	104	2	SPINK4	cg06923651	cg23861386												-4.71873
chr8:124991494:124991955	462	2	FER1L6	cg21808371	cg13267559												-4.71822
chr19:50253988:50254721	734	2	TSKS	cg17253057	cg10775492												-4.71539
chr9:140148009:140148456	448	2	STPG3-AS1	cg02663823	cg14244674												-4.71424
chr6:31740268:31740291	24	2	VWA7	cg18997124	cg08575819												-4.71167
chr19:5282046:5282167	122	2	PTPRS	cg10941356	cg18613685												-4.71113
chr12:50745512:50745607	96	2	FAM186A	cg09613976	cg14249095												-4.71094
chr3:12994877:12994919	43	2	IQSEC1	cg03325598	cg05286196												-4.70993
chr3:65893203:65893567	365	2	MAGI1	cg12560770	cg06239086												-4.70682
chr19:10474912:10475269	358	2	TYK2	cg10144807	cg05314616												-4.69962
chr18:67508666:67509185	520	2	DOK6	cg12624274	cg26126696												-4.69638
chr6:147707756:147708432	677	2	STXBP5	cg08310567	cg21817791												-4.69602
chr18:908130:908290	161	2	ADCYAP1	cg00067606	cg21331088												-4.69569
chr3:24197658:24198189	532	2	THRB	cg03557533	cg16477554												-4.69357
chr6:35364904:35365374	471	2	PPARD	cg22826320	cg10583824												-4.68946
chr7:157819904:157819956	53	2	PTPRN2	cg01108637	cg22558134												-4.68945
chr8:132918665:132918921	257	2	EFR3A	cg18919106	cg06773023												-4.68943
chr1:155114922:155115169	248	2	DPM3	cg04194288	cg14144164												-4.68655
chr5:134294026:134294476	451	2	PCBD2	cg16525762	cg11561267												-4.68489
chr17:25830583:25831401	819	2	KSR1	cg19781309	cg24697966												-4.68475
chr18:60848167:60848285	119	2	BCL2	cg12696761	cg01100915												-4.68317
chr10:97039359:97039426	68	2	PDLIM1	cg11380435	cg26399995												-4.68294
chr3:123532834:123533022	189	2	MYLK	cg06559433	cg01003844												-4.68093
chr1:150064082:150064398	317	2	VPS45	cg02610311	cg05751439												-4.6798
chr3:128453826:128454730	905	2	RAB7A	cg22213445	cg02005758												-4.67967
chr10:93373693:93374202	510	2	HECTD2-AS1	cg21758934	cg16937454												-4.67925
chr8:64085098:64085981	884	2	YTHDF3-AS1	cg03922048	cg08617242												-4.67724
chr7:2340850:2340959	110	2	SNX8	cg26053498	cg22319052												-4.67573
chr19:22157396:22157778	383	2	ZNF208	cg16485140	cg14718643												-4.66696
chr16:3063894:3064377	484	2	CLDN9	cg10492999	cg27583220												-4.66602
chr17:29277837:29278289	453	2	ADAP2	cg04826010	cg24816358												-4.66402
chr1:65976172:65976351	180	2	LEPR	cg11228758	cg17235526												-4.66348
chr19:35598494:35598625	132	2	HPN-AS1	cg09960641	cg27217343												-4.66244
chr10:88453678:88453823	146	2	LDB3	cg19831403	cg11911560												-4.65942
chr12:96688878:96689378	501	2	CDK17	cg03134666	cg12432323												-4.65926
chrX:12838530:12838850	321	2	PRPS2	cg04944628	cg27021037												-4.65573
chr11:117061374:117061467	94	2	SIDT2	cg09624160	cg11031599												-4.65561
chrX:118750865:118751489	625	2	Sept6	cg06703847	cg24041151												-4.65236
chr13:49152278:49152283	6	2	LINC00462	cg08209629	cg02279226												-4.6521
chr8:143442626:143442764	139	2	TSNARE1	cg10827559	cg26225406												-4.65174
chr1:23156746:23156855	110	2	EPHB2	cg09374987	cg16023894												-4.64548
chr1:2264056:2264606	551	2	MORN1	cg21568910	cg18624777												-4.6412
chr2:240301504:240301931	428	2	HDAC4	cg15629066	cg02072446												-4.63988
chr9:132772665:132772857	193	2	FNBP1	cg22484898	cg03595140												-4.63912
chr8:143386872:143386979	108	2	TSNARE1	cg17635294	cg22125433												-4.63606
chr3:123357207:123358106	900	2	MYLK	cg10658843	cg20790309												-4.63368
chr1:48288813:48288894	82	2	TRABD2B	cg25099516	cg17694101												-4.62994
chr10:132924993:132925393	401	2	TCERG1L	cg08161061	cg17004653												-4.62704
chr3:132842314:132842658	345	2	TMEM108	cg18544974	cg18401778												-4.62645
chr17:3863976:3864217	242	2	ATP2A3	cg23181573	cg04067940												-4.62544
chr21:39629123:39629779	657	2	KCNJ15	cg18248112	cg14256360												-4.61781
chr12:102590990:102591323	334	2	PMCH	cg01628140	cg06026375												-4.61607
chr16:84362734:84362817	84	2	WFDC1	cg00497737	cg22223109												-4.61448
chr21:35967898:35968217	320	2	RCAN1	cg08675214	cg04305193												-4.60584
chr22:51045178:51045603	426	2	MAPK8IP2	cg27528247	cg15684065												-4.60347
chr10:134984329:134984426	98	2	KNDC1	cg20064558	cg20092296												-4.60006
chrX:23918483:23919458	976	2	APOO	cg04049911	cg05842292												-4.59986
chr17:48753962:48754628	667	2	ABCC3	cg16007230	cg01899945												-4.59762
chr14:101346180:101346372	193	2	MIR431	cg26255560	cg01971130												-4.59615
chr1:32397625:32398257	633	2	PTP4A2	cg06946551	cg20007596												-4.59244
chr1:204445197:204445424	228	2	PIK3C2B	cg04205753	cg18950807												-4.58215
chr2:47197798:47198044	247	2	TTC7A	cg10818566	cg25862392												-4.58174
chr6:108482846:108482863	18	2	NR2E1	cg00459739	cg15829654												-4.57844
chr6:43017321:43017367	47	2	CUL7	cg10822264	cg14055244												-4.57527
chr4:95260140:95260570	431	2	HPGDS	cg18084948	cg20293777												-4.57366
chr11:2485409:2485931	523	2	KCNQ1	cg26504274	cg00715702												-4.57178
chr10:94177424:94177845	422	2	MARK2P9	cg27358666	cg11556122												-4.56902
chr2:166094953:166095037	85	2	SCN2A	cg10299730	cg07072567												-4.56544
chr4:7532516:7532607	92	2	SORCS2	cg00146659	cg10647739												-4.56428
chr1:160287822:160287986	165	2	SUMO1P3	cg13847858	cg13461710												-4.55507
chr16:2552820:2553178	359	2	TBC1D24	cg00472758	cg11469533												-4.55004
chr4:77325013:77325797	785	2	CCDC158	cg03046216	cg13557729												-4.54923
chr10:134421785:134421801	17	2	INPP5A	cg19807317	cg15633679												-4.54888
chr10:105308523:105308527	5	2	NEURL1	cg05244369	cg22281352												-4.54523
chr5:36686237:36686601	365	2	SLC1A3	cg15033199	cg17839232												-4.54472
chr18:3924173:3924605	433	2	DLGAP1	cg09092200	cg24943150												-4.54449
chr10:7453871:7454063	193	2	SFMBT2	cg03031609	cg06352406												-4.54276
chr13:101403948:101404250	303	2	NALCN-AS1	cg16762639	cg02734896												-4.54018
chr17:54995482:54996166	685	2	TRIM25	cg07523570	cg03918655												-4.53352
chr2:237250671:237251073	403	2	IQCA1	cg15177195	cg13659170												-4.53187
chr22:28152031:28152432	402	2	MN1	cg20703600	cg02178599												-4.52579
chr16:57136970:57137387	418	2	CPNE2	cg10497653	cg08592313												-4.52433
chr17:39892088:39892343	256	2	HAP1	cg26097275	cg03324101												-4.5219
chr10:35645415:35645838	424	2	CCNY	cg06397711	cg11412163												-4.52018
chr14:61282943:61283164	222	2	MNAT1	cg25204768	cg15529551												-4.51858
chr1:33232299:33232579	281	2	KIAA1522	cg07728425	cg19262476												-4.51584
chr17:39977959:39978853	895	2	FKBP10	cg26750927	cg23796525												-4.51492
chr11:119340864:119341250	387	2	USP2-AS1	cg11760858	cg04818594												-4.51325
chr16:88776128:88776291	164	2	RNF166	cg26450230	cg25502901												-4.51309
chr16:70729655:70729868	214	2	VAC14	cg19352842	cg25367333												-4.50474
chr3:119118715:119119690	976	2	ARHGAP31	cg05960932	cg10243989												-4.50244
chr21:30547239:30547611	373	2	MAP3K7CL	cg26289665	cg11214118												-4.5017
chr5:76663105:76663728	624	2	PDE8B	cg17430199	cg20872940												-4.4996
chr12:121004650:121005125	476	2	RNF10	cg12369532	cg17611146												-4.49675
chr1:183786445:183787016	572	2	RGL1	cg25639997	cg00018391												-4.48712
chr22:46683277:46683293	17	2	TTC38	cg25060632	cg13936605												-4.4835
chr15:74040580:74041272	693	2	C15orf59	cg17284334	cg00441476												-4.48254
chr21:45065540:45065904	365	2	HSF2BP	cg16942004	cg22451408												-4.48193
chr12:102059490:102059884	395	2	MYBPC1	cg12159992	cg23536555												-4.48089
chr14:71933867:71934266	400	2	SIPA1L1	cg23629910	cg17601661												-4.48058
chr20:60601081:60601495	415	2	TAF4	cg08918638	cg12325530												-4.47935
chr4:6055575:6055809	235	2	JAKMIP1	cg26128456	cg11161458												-4.47741
chr16:57038246:57038916	671	2	NLRC5	cg16677488	cg05757530												-4.47485
chr3:45803563:45804291	729	2	SLC6A20	cg17323778	cg25727101												-4.47109
chr1:57376284:57376512	229	2	C8A	cg22877129	cg16811321												-4.46926
chrX:154063101:154063363	263	2	SMIM9	cg09137745	cg15246270												-4.46901
chr22:22044239:22045005	767	2	PPIL2	cg19723528	cg27449113												-4.46308
chr11:17522013:17522076	64	2	USH1C	cg16221340	cg10435924												-4.46249
chr12:14107007:14107199	193	2	GRIN2B	cg03570011	cg07921950												-4.45313
chr3:43343256:43343591	336	2	SNRK	cg06957788	cg19725484												-4.45151
chr16:88789619:88790524	906	2	PIEZO1	cg06977257	cg22004522												-4.44899
chr5:139598890:139599421	532	2	CYSTM1	cg15003548	cg03142049												-4.44725
chr16:14766140:14766421	282	2	PLA2G10	cg06127555	cg27058221												-4.44623
chr2:121618333:121619261	929	2	GLI2	cg14852446	cg00068102												-4.44295
chr12:53089322:53090019	698	2	KRT77	cg22485390	cg10423070												-4.44293
chr1:11752772:11753334	563	2	MAD2L2	cg01719832	cg02897540												-4.44206
chr10:369977:370009	33	2	DIP2C	cg14931884	cg09889848												-4.43932
chr7:30370507:30371218	712	2	ZNRF2	cg27484857	cg08625773												-4.43907
chr2:207308080:207308087	8	2	ADAM23	cg16229415	cg26258845												-4.43313
chr7:140956802:140956850	49	2	TMEM178B	cg17131377	cg15744671												-4.42827
chr1:17899250:17899429	180	2	ARHGEF10L	cg14585261	cg27110963												-4.42428
chr3:68968320:68968675	356	2	FAM19A4	cg11479223	cg01976224												-4.42321
chr21:39237592:39238433	842	2	KCNJ6	cg07585417	cg01726808												-4.42193
chr11:57241448:57242445	998	2	RTN4RL2	cg19956836	cg03280245												-4.42141
chr9:124493764:124494235	472	2	DAB2IP	cg05326743	cg01195332												-4.42027
chr13:25893440:25894249	810	2	NUP58	cg01435040	cg02958330												-4.42024
chr2:33556740:33556879	140	2	LTBP1	cg20172452	cg05980603												-4.41859
chr22:39631266:39631806	541	2	PDGFB	cg16587452	cg15402232												-4.41798
chr18:70212474:70212523	50	2	CBLN2	cg01306579	cg02945184												-4.41544
chr2:101728613:101729035	423	2	TBC1D8	cg25413928	cg21642632												-4.41017
chr8:71557403:71557507	105	2	LACTB2-AS1	cg15465582	cg08545480												-4.40981
chr6:25671440:25671798	359	2	SCGN	cg19069660	cg20605626												-4.40777
chr10:80952197:80952606	410	2	ZMIZ1	cg15121731	cg17958516												-4.40455
chr2:170820946:170821095	150	2	UBR3	cg01900772	cg24016208												-4.39967
chr4:143384471:143384523	53	2	INPP4B	cg23542770	cg08664736												-4.39725
chrX:49066190:49066809	620	2	CACNA1F	cg03424239	cg09806333												-4.39667
chr19:35762744:35763049	306	2	USF2	cg19856692	cg23534341												-4.3922
chr3:195033759:195034244	486	2	ACAP2	cg12634985	cg00843240												-4.38983
chr2:45908640:45908860	221	2	PRKCE	cg01243950	cg00205501												-4.37541
chr1:201466307:201466737	431	2	CSRP1	cg20619820	cg20209276												-4.3745
chrX:18724285:18724429	145	2	PPEF1	cg09246385	cg14917584												-4.37319
chr10:71166178:71166697	520	2	TACR2	cg03495773	cg12025380												-4.36472
chr7:30837773:30838393	621	2	INMT-MINDY4	cg25969486	cg06786000												-4.36453
chr13:106119258:106119917	660	2	DAOA	cg23058430	cg13846327												-4.36221
chr2:103348977:103349464	488	2	TMEM182	cg23166181	cg26687477												-4.36097
chrX:154252172:154252341	170	2	FUNDC2	cg15613687	cg27048639												-4.3596
chr12:2173351:2173987	637	2	CACNA1C	cg05579652	cg07121340												-4.35563
chr8:110562312:110562852	541	2	EBAG9	cg24107351	cg13229816												-4.35518
chr22:30704818:30705068	251	2	TBC1D10A	cg14943837	cg14475805												-4.35504
chr19:21323438:21323534	97	2	ZNF431	cg20301777	cg13919192												-4.35417
chr10:45469396:45470023	628	2	RASSF4	cg11753018	cg11770664												-4.35043
chr2:71913067:71913841	775	2	DYSF	cg03761346	cg21302796												-4.34807
chr1:203273149:203273571	423	2	BTG2	cg02254181	cg20138067												-4.34715
chr11:10514883:10514947	65	2	AMPD3	cg02450890	cg21191808												-4.34531
chr11:86636018:86636079	62	2	PRSS23	cg02094273	cg10453532												-4.34234
chr11:66327000:66327250	251	2	ACTN3	cg05116382	cg17435929												-4.33901
chr22:23587238:23587527	290	2	BCR	cg24912525	cg17550090												-4.33747
chr22:24896702:24897649	948	2	UPB1	cg22014770	cg18957940												-4.33683
chr19:10261241:10261398	158	2	DNMT1	cg04522489	cg19422825												-4.33467
chr18:53303207:53303419	213	2	TCF4	cg06166865	cg16963019												-4.32959
chr1:26028188:26028827	640	2	MAN1C1	cg16176834	cg02167945												-4.32848
chr13:46680615:46681176	562	2	CPB2	cg22017972	cg20126473												-4.3283
chr4:147255130:147256091	962	2	SLC10A7	cg21833554	cg06067816												-4.32488
chr3:10247112:10247487	376	2	IRAK2	cg15292072	cg13419330												-4.32446
chr17:78219959:78220196	238	2	SLC26A11	cg25908434	cg09240210												-4.32218
chr4:7203222:7203326	105	2	SORCS2	cg04733933	cg18011273												-4.32211
chr10:112460964:112461480	517	2	RBM20	cg16265932	cg09890541												-4.32153
chr3:57094364:57094404	41	2	SPATA12	cg04766084	cg20749059												-4.32017
chr3:126061332:126061950	619	2	KLF15	cg00234321	cg15490784												-4.31944
chr1:227840020:227840041	22	2	ZNF678	cg04124830	cg13045635												-4.31202
chr9:21385440:21385836	397	2	IFNA2	cg13235447	cg08617218												-4.30721
chr7:158830035:158830106	72	2	VIPR2	cg18048071	cg03880407												-4.30586
chr12:30903750:30904204	455	2	CAPRIN2	cg18060965	cg14607962												-4.30115
chr12:48096050:48096599	550	2	RPAP3	cg02433406	cg11550618												-4.30087
chr11:67377035:67377706	672	2	NDUFV1	cg22949188	cg26143124												-4.2975
chr11:46398572:46399349	778	2	MDK	cg16124440	cg16454423												-4.28885
chr7:155502549:155503196	648	2	RBM33	cg07271230	cg20110267												-4.28781
chr11:59130675:59131003	329	2	OR5AN1	cg14004363	cg16167166												-4.28673
chr3:53220711:53221016	306	2	PRKCD	cg08176244	cg11610647												-4.28611
chr10:124920279:124920641	363	2	BUB3	cg22026423	cg04852926												-4.2794
chr10:325445:325838	394	2	DIP2C	cg21712619	cg01765571												-4.27817
chr19:51039109:51039948	840	2	LRRC4B	cg23190146	cg13916933												-4.27758
chr16:1232363:1232427	65	2	CACNA1H	cg05272807	cg05749083												-4.27758
chr16:4900529:4900651	123	2	UBN1	cg02702868	cg27185512												-4.27588
chr2:215823747:215824628	882	2	ABCA12	cg20618167	cg08883220												-4.26904
chr1:92496160:92496680	521	2	EPHX4	cg25622928	cg02095589												-4.26857
chr10:73526617:73527235	619	2	CDH23	cg02250581	cg24818585												-4.2682
chr1:32155143:32155239	97	2	COL16A1	cg23298716	cg09660116												-4.26798
chr17:19190137:19190476	340	2	EPN2	cg15811159	cg14173476												-4.26482
chr11:18765570:18765856	287	2	PTPN5	cg07477751	cg19181016												-4.26476
chr11:65089600:65089691	92	2	CDC42EP2	cg16317318	cg20056037												-4.25993
chr12:109208726:109208772	47	2	SSH1	cg25270205	cg03613561												-4.25973
chr12:50151903:50152875	973	2	TMBIM6	cg08949053	cg21875451												-4.25946
chr5:54736119:54737053	935	2	PLPP1	cg03848070	cg02008511												-4.25878
chr20:31127175:31127744	570	2	NOL4L	cg04619806	cg01076704												-4.25646
chrX:70118124:70118271	148	2	TEX11	cg03136181	cg17483085												-4.25462
chr10:48362159:48362170	12	2	ZNF488	cg08356855	cg12450316												-4.25334
chr9:6879487:6880026	540	2	KDM4C	cg26026642	cg15742131												-4.25329
chr17:16975804:16976475	672	2	MPRIP	cg08531898	cg12370935												-4.25298
chr16:50705262:50705762	501	2	SNX20	cg10805836	cg01235116												-4.24704
chr1:174334282:174334610	329	2	RABGAP1L	cg11636061	cg26855961												-4.23922
chr2:192234599:192234602	4	2	MYO1B	cg16577670	cg24566917												-4.23871
chr17:26728914:26729294	381	2	SLC46A1	cg10762038	cg05201573												-4.23756
chr19:45313980:45314566	587	2	BCAM	cg15089400	cg14037553												-4.23497
chr5:171788937:171788966	30	2	SH3PXD2B	cg16572224	cg00319839												-4.23495
chr8:39614843:39615003	161	2	ADAM2	cg01110583	cg04038503												-4.23472
chr3:192610840:192611032	193	2	MB21D2	cg05848650	cg16556401												-4.23167
chr2:218464166:218464799	634	2	DIRC3	cg06523618	cg25942130												-4.23049
chr16:11656846:11657556	711	2	LITAF	cg04919378	cg21760070												-4.22547
chr8:56820050:56820696	647	2	LYN	cg17371749	cg02833872												-4.21814
chr1:95377929:95378859	931	2	CNN3	cg19164761	cg15496336												-4.21787
chr14:94213017:94213695	679	2	PRIMA1	cg06148562	cg06574440												-4.2129
chr8:73795303:73795312	10	2	KCNB2	cg14497967	cg09539578												-4.20636
chr12:53232814:53232968	155	2	KRT79	cg19793747	cg25624510												-4.199
chr8:95275575:95275772	198	2	GEM	cg04234070	cg20151198												-4.19841
chrX:102977124:102977810	687	2	GLRA4	cg13267043	cg17557891												-4.19597
chr4:2082774:2082925	152	2	POLN	cg25335059	cg03457651												-4.18923
chr1:120281395:120281896	502	2	PHGDH	cg07874730	cg21941299												-4.18751
chr5:179569548:179569583	36	2	RASGEF1C	cg25653165	cg21109192												-4.18746
chrX:47985510:47985547	38	2	SPACA5	cg24494277	cg01413492												-4.18705
chr14:23654509:23654699	191	2	SLC7A8	cg24009232	cg21376274												-4.18524
chr12:121582829:121582875	47	2	P2RX7	cg12005404	cg10901569												-4.18316
chr18:46356042:46356097	56	2	CTIF	cg27591012	cg25050105												-4.18016
chr11:1314042:1314228	187	2	TOLLIP	cg17676428	cg26080154												-4.17802
chr11:44264948:44265840	893	2	EXT2	cg11272874	cg19418922												-4.16823
chr18:29178454:29178942	489	2	TTR	cg11802583	cg20428976												-4.16603
chr15:48019231:48019758	528	2	SEMA6D	cg03801287	cg01320211												-4.16343
chr17:38179782:38180029	248	2	MED24	cg20512466	cg10253326												-4.16039
chr17:42630020:42631005	986	2	FZD2	cg09706742	cg04197935												-4.156
chr5:178622803:178623035	233	2	ADAMTS2	cg11436833	cg15906761												-4.1558
chr10:112706782:112707262	481	2	SHOC2	cg08295826	cg24531698												-4.15368
chr3:12965323:12966188	866	2	IQSEC1	cg20957164	cg11145772												-4.15359
chr10:95984834:95985675	842	2	PLCE1	cg13512927	cg07673285												-4.15276
chr3:53828710:53828749	40	2	CACNA1D	cg22149683	cg15114680												-4.14584
chr14:65186982:65187054	73	2	PLEKHG3	cg06753153	cg11820833												-4.14319
chr11:3158153:3158381	229	2	OSBPL5	cg01484898	cg12963150												-4.13824
chr20:31975140:31975499	360	2	CDK5RAP1	cg26117104	cg19159068												-4.12994
chr7:141811005:141811315	311	2	MGAM2	cg26445785	cg04600092												-4.12553
chr13:109511165:109511907	743	2	MYO16	cg15244467	cg07307439												-4.12393
chr5:147777756:147778417	662	2	FBXO38	cg23296792	cg02278209												-4.12113
chr20:47345118:47345204	87	2	PREX1	cg13145583	cg14892148												-4.12004
chr9:100124380:100124385	6	2	LOC100499484-C9ORF174	cg04300890	cg03235695												-4.11896
chr3:183755507:183755844	338	2	HTR3D	cg12749468	cg18116554												-4.11844
chr3:141622522:141622569	48	2	ATP1B3	cg10985836	cg26840922												-4.11765
chr14:93481979:93482727	749	2	ITPK1	cg17941792	cg23533360												-4.11456
chr3:128731918:128732247	330	2	EFCC1	cg23766117	cg23291071												-4.1121
chr7:78972726:78972728	3	2	MAGI2	cg08418751	cg25513499												-4.10387
chr2:32609357:32609759	403	2	BIRC6	cg05007920	ch.2.797627R												-4.1004
chr11:65156020:65156699	680	2	SLC25A45	cg03844308	cg17106686												-4.09493
chr10:49670774:49671665	892	2	ARHGAP22	cg05112874	cg10501360												-4.09372
chr1:1186357:1186506	150	2	C1QTNF12	cg13440692	cg10664344												-4.08845
chr1:200877974:200878667	694	2	C1orf106	cg00811758	cg15441708												-4.08246
chr12:106645490:106645964	475	2	CKAP4	cg12198830	cg26538335												-4.08121
chr11:18544038:18544818	781	2	TSG101	cg01489981	cg06118338												-4.08015
chr15:72462487:72462826	340	2	GRAMD2A	cg24202529	cg18143392												-4.07428
chr12:55820093:55820117	25	2	OR6C76	cg10891473	cg09038969												-4.06986
chr4:78525823:78526581	759	2	CXCL13	cg15676998	cg22580513												-4.0679
chr20:37457351:37458106	756	2	PPP1R16B	cg25974151	cg16093194												-4.06733
chr10:949109:949494	386	2	LARP4B	cg03627962	cg26890407												-4.06578
chr2:208440042:208440098	57	2	CREB1	cg21390179	cg22026774												-4.06348
chr3:44517846:44518101	256	2	ZNF445	cg17219326	cg10892127												-4.0624
chr2:21224422:21224686	265	2	APOB	cg25337491	cg26648933												-4.05743
chr16:29994437:29995217	781	2	TAOK2	cg08514304	cg06844213												-4.05535
chr4:77051861:77052147	287	2	NUP54	cg18839842	cg17578299												-4.05363
chr14:47351411:47352103	693	2	MDGA2	cg19087284	cg09500502												-4.05123
chr15:72252406:72252844	439	2	MYO9A	cg12254357	cg27645627												-4.04691
chr10:70096482:70096969	488	2	HNRNPH3	cg16896539	cg16621738												-4.04674
chr16:81864959:81865440	482	2	PLCG2	cg21613090	cg18490792												-4.04667
chr3:13642516:13642932	417	2	FBLN2	cg27164875	cg02893585												-4.04371
chr5:171682616:171682651	36	2	UBTD2	cg05970768	cg02515030												-4.04285
chr1:8390708:8390746	39	2	SLC45A1	cg03406993	cg04230253												-4.04155
chr16:1514413:1515075	663	2	CLCN7	cg09867143	cg04625212												-4.04155
chr8:128390507:128390627	121	2	CASC8	cg19419144	cg04657445												-4.04105
chr21:33034963:33035488	526	2	SOD1	cg19949530	cg06470379												-4.03931
chr17:42227654:42228462	809	2	C17orf53	cg10682170	cg16454070												-4.03559
chr2:112758690:112759229	540	2	MERTK	cg08001146	cg13452220												-4.03558
chr5:108260146:108260573	428	2	FER	cg14140612	cg21265156												-4.03532
chr1:162106802:162106832	31	2	NOS1AP	cg08131468	cg23920016												-4.03312
chr11:12271422:12271701	280	2	MICAL2	cg19416832	cg09412882												-4.03118
chr9:134460562:134460967	406	2	RAPGEF1	cg12754527	cg08240068												-4.03113
chr10:134553188:134553540	353	2	INPP5A	cg16399624	cg17256108												-4.03014
chr10:101428453:101428708	256	2	ENTPD7	cg16124595	cg14927133												-4.02978
chrX:152822890:152822911	22	2	ATP2B3	cg17314482	cg10379533												-4.02969
chr2:10529903:10530799	897	2	HPCAL1	cg09030622	cg10809358												-4.02648
chr8:1618151:1618448	298	2	DLGAP2	cg08575860	cg06040034												-4.02525
chr22:23728539:23729011	473	2	CES5AP1	cg00062437	cg24107443												-4.02348
chr20:45039345:45039383	39	2	ELMO2	cg17002326	cg22938429												-4.02256
chr14:94208962:94209842	881	2	PRIMA1	cg16703609	cg17930023												-4.01923
chr6:44193413:44193612	200	2	SLC29A1	cg25738218	cg26838560												-4.01923
chr2:27224435:27224909	475	2	MAPRE3	cg21792017	cg14854619												-4.01802
chr3:52022173:52023041	869	2	ABHD14B	cg11530593	cg13151269												-4.01622
chr11:60699324:60699566	243	2	TMEM132A	cg25497550	cg15823461												-4.01348
chr14:92342200:92342657	458	2	FBLN5	cg01273734	cg00423693												-4.01328
chr10:14632126:14632247	122	2	FAM107B	cg16819400	cg17902702												-4.01054
chr15:45007647:45007854	208	2	PATL2	cg02988397	cg21979287												-4.00066
chr19:41117096:41117232	137	2	LTBP4	cg00475131	cg02637086												-4.00061
chr14:102310690:102310830	141	2	PPP2R5C	cg02020821	cg19478371												-3.9988
chr12:111079504:111079735	232	2	TCTN1	cg03811952	cg25814283												-3.99785
chr12:50496206:50496350	145	2	GPD1	cg13246642	cg23251170												-3.99755
chr14:71199562:71199648	87	2	MAP3K9	cg18389845	cg13263087												-3.99101
chr1:201111670:201112079	410	2	TMEM9	cg02394497	cg26429858												-3.98977
chr10:90728242:90728300	59	2	FAS	cg10245319	cg27571617												-3.98825
chr4:184203409:184203990	582	2	WWC2	cg19345607	cg05395063												-3.98769
chr8:25055796:25056560	765	2	DOCK5	cg22364388	cg21642108												-3.98545
chr6:108077907:108078096	190	2	SCML4	cg23369647	cg16401045												-3.98526
chr6:146051934:146052300	367	2	LOC100507557	cg00077566	cg00627092												-3.98446
chrX:96117200:96117585	386	2	DIAPH2	cg07967374	cg25127913												-3.98083
chr13:96146986:96147024	39	2	CLDN10	cg17979713	cg15370654												-3.97885
chr1:196856294:196856446	153	2	CFHR4	cg12050857	cg26662703												-3.97836
chr17:61276266:61276492	227	2	TANC2	cg19961183	cg17132972												-3.97583
chr11:884165:884807	643	2	CHID1	cg06890317	cg23982527												-3.97456
chr11:120005636:120005650	15	2	TRIM29	cg12841359	cg07435449												-3.97423
chr2:161283478:161284321	844	2	RBMS1	cg14460768	cg12464304												-3.97341
chr5:178684652:178684658	7	2	ADAMTS2	cg15366684	cg03401875												-3.97056
chr1:203013128:203013537	410	2	PPFIA4	cg11945469	cg02061634												-3.96933
chr11:4139206:4139545	340	2	RRM1	cg01634138	cg04713098												-3.96843
chr22:24125924:24126390	467	2	SMARCB1	cg08076102	cg20392036												-3.96328
chr7:133259792:133259952	161	2	EXOC4	cg08877262	cg14270998												-3.96028
chr1:7729466:7730096	631	2	CAMTA1	cg10695090	cg09272923												-3.9573
chr9:138904715:138904964	250	2	NACC2	cg13959241	cg13549345												-3.95687
chr7:40509213:40509625	413	2	SUGCT	cg04371321	cg04877240												-3.95587
chr4:88441521:88441629	109	2	SPARCL1	cg12630520	cg07992870												-3.95573
chr9:131850913:131851325	413	2	DOLPP1	cg00700128	cg07467678												-3.95521
chr13:100314414:100315291	878	2	CLYBL	cg24435679	cg06744792												-3.95441
chr4:2142707:2143627	921	2	POLN	cg21332044	cg20337297												-3.95371
chr6:114241874:114242709	836	2	FLJ34503	cg17248139	cg19541036												-3.95151
chr1:45983175:45983179	5	2	PRDX1	cg07159951	cg23411172												-3.94983
chr2:46079191:46079621	431	2	PRKCE	cg08230856	cg04865267												-3.94925
chr22:42962252:42962823	572	2	SERHL2	cg00211507	cg17639252												-3.94723
chr19:46005134:46005805	672	2	VASP	cg08795051	cg21066748												-3.9455
chr19:15662292:15662578	287	2	CYP4F22	cg13525067	cg27638815												-3.94108
chr19:38470250:38470550	301	2	SIPA1L3	cg00894890	cg23140149												-3.94056
chr6:158478872:158479152	281	2	SYNJ2	cg12002139	cg06986743												-3.93923
chr9:33750132:33750627	496	2	PRSS3	cg02622890	cg26523019												-3.93768
chr11:16918440:16919134	695	2	PLEKHA7	cg09072230	cg11107278												-3.93356
chr11:31843388:31843886	499	2	PAX6	cg18991169	cg11741189												-3.93196
chr1:230798038:230798897	860	2	COG2	cg02499548	cg13860280												-3.92754
chr2:206889975:206889989	15	2	INO80D	cg16092347	cg16272754												-3.92539
chr17:76397583:76397693	111	2	PGS1	cg19848313	cg22747490												-3.92527
chr1:190232637:190232668	32	2	BRINP3	cg05983942	cg08698630												-3.92488
chr19:18096313:18096662	350	2	KCNN1	cg24431915	cg23541257												-3.92372
chr1:78769018:78769377	360	2	MGC27382	cg08892252	cg22290135												-3.92276
chr3:180349363:180349367	5	2	CCDC39	cg06465756	cg26785451												-3.92154
chr14:30084930:30085301	372	2	MIR548AI	cg16592301	cg15917362												-3.91746
chr1:21378695:21378939	245	2	EIF4G3	cg06735765	cg00628540												-3.91733
chr19:35069269:35069613	345	2	SCGB1B2P	cg08107402	cg07457967												-3.91721
chr19:15485159:15485809	651	2	AKAP8	cg19765281	cg24868646												-3.91283
chr7:154595316:154595588	273	2	DPP6	cg06904828	cg09581085												-3.91218
chr10:97013280:97013891	612	2	PDLIM1	cg12464671	cg25835151												-3.91026
chr7:154858549:154859334	786	2	HTR5A	cg02396192	cg11541252												-3.90963
chr22:20043353:20043481	129	2	TANGO2	cg25857191	cg25248402												-3.90737
chr20:61641454:61641993	540	2	BHLHE23	cg07462762	cg24330729												-3.90729
chr1:84607435:84607553	119	2	PRKACB	cg02587534	cg08823780												-3.90347
chr1:24077665:24077973	309	2	ELOA	cg08329810	cg22014430												-3.9014
chr1:95500538:95501426	889	2	ALG14	cg01605789	cg00557453												-3.90072
chr10:99300104:99300524	421	2	UBTD1	cg09535473	cg02787506												-3.90011
chr1:14097479:14097809	331	2	PRDM2	cg04575626	cg17009257												-3.89771
chr11:6049729:6050039	311	2	OR56A1	cg18512262	cg06407140												-3.89548
chr14:105679532:105679810	279	2	BRF1	cg17302348	cg05175112												-3.89538
chr19:54202584:54203219	636	2	MIR518F	cg12395420	cg25512249												-3.89517
chr19:39629864:39629901	38	2	PAK4	cg06808412	cg19289489												-3.89232
chr12:129347611:129347679	69	2	GLT1D1	cg19774697	cg04999111												-3.89228
chr11:2799936:2800047	112	2	KCNQ1	cg11750985	cg05438727												-3.89205
chr14:61932814:61933059	246	2	PRKCH	cg10586864	cg09357761												-3.8908
chr11:869492:870158	667	2	CHID1	cg11053561	cg08316955												-3.89072
chr12:52314950:52315400	451	2	ACVRL1	cg26850673	cg05369138												-3.88861
chr15:25067627:25067724	98	2	SNRPN	cg25706713	cg15825819												-3.88753
chr4:75339044:75339508	465	2	AREG	cg19164541	cg21022775												-3.88675
chr16:87645158:87645667	510	2	JPH3	cg03963720	cg00071618												-3.88597
chr19:19038784:19038994	211	2	DDX49	cg12465955	cg22923050												-3.88455
chr1:196369958:196370245	288	2	KCNT2	cg00379415	cg09173378												-3.88443
chr2:47298563:47298803	241	2	TTC7A	cg22360765	cg12183760												-3.88392
chr10:121102165:121102187	23	2	GRK5	cg26097157	cg03143236												-3.87754
chr16:9052489:9052762	274	2	USP7	cg03553715	cg16613029												-3.87262
chr19:39222259:39222413	155	2	CAPN12	cg03206533	cg19645320												-3.87089
chr9:139415972:139416102	131	2	MIR4673	cg23457546	cg14120703												-3.86921
chr3:9423207:9423436	230	2	THUMPD3	cg27015201	cg18532092												-3.86863
chr19:55870540:55870843	304	2	COX6B2	cg20103701	cg26932873												-3.86823
chr17:80517049:80517347	299	2	FOXK2	cg18081979	cg25691809												-3.86231
chr4:140036662:140036671	10	2	ELF2	cg06544643	cg03906084												-3.8614
chr22:49025581:49026081	501	2	FAM19A5	cg14514385	cg06967458												-3.85934
chr6:36932349:36932863	515	2	PI16	cg26433444	cg16735956												-3.85888
chr1:7709065:7709234	170	2	CAMTA1	cg24865247	cg24199528												-3.85302
chr8:99257446:99257523	78	2	NIPAL2	cg06046218	cg24567897												-3.84185
chr17:80988473:80988709	237	2	B3GNTL1	cg24895954	cg06911187												-3.84177
chr1:54865720:54866562	843	2	SSBP3	cg24529294	cg11776562												-3.83542
chr21:33458714:33458734	21	2	LINC00159	cg16717162	cg11130159												-3.82817
chr2:99787145:99787403	259	2	MRPL30	cg05652195	cg05880770												-3.82807
chr4:88431906:88432025	120	2	SPARCL1	cg24316821	cg16709694												-3.82436
chr9:137667199:137667343	145	2	COL5A1	cg13865347	cg14091896												-3.82258
chr10:90145794:90146079	286	2	RNLS	cg18940758	cg21235018												-3.82157
chr1:75699238:75699335	98	2	SLC44A5	cg17556056	cg27158293												-3.82042
chr11:123008408:123008499	92	2	CLMP	cg12995113	cg13153466												-3.8186
chr21:45145759:45145841	83	2	PDXK	cg11441704	cg21870229												-3.81693
chr17:17719813:17720273	461	2	MIR33B	cg13891611	cg16912637												-3.81603
chr7:101525598:101525869	272	2	CUX1	cg20281905	cg22616512												-3.81372
chr2:1266573:1266660	88	2	SNTG2	cg27553988	cg00869546												-3.81345
chr11:102459682:102459860	179	2	MMP20	cg08389554	cg02484781												-3.81326
chrX:140996275:140997122	848	2	MAGEC1	cg20470136	cg24761827												-3.81256
chr16:50780248:50781206	959	2	CYLD	cg09722826	cg16643045												-3.81065
chr1:241676975:241676979	5	2	FH	cg20427938	cg22573236												-3.81037
chr15:71054667:71054899	233	2	UACA	cg01918043	cg17886678												-3.8081
chr8:38242612:38242852	241	2	LETM2	cg22284748	cg09588628												-3.80798
chr6:160112604:160112632	29	2	SOD2	cg27624424	cg13221458												-3.80736
chr5:76652757:76653473	717	2	PDE8B	cg04307776	cg18631313												-3.80579
chr1:180878044:180878648	605	2	KIAA1614	cg13164395	cg13209335												-3.80365
chr3:46901938:46902776	839	2	MYL3	cg15820673	cg00313533												-3.80342
chr17:3493176:3493352	177	2	TRPV1	cg24194912	cg24748448												-3.79604
chr15:74243781:74244249	469	2	LOXL1	cg10974980	cg18128914												-3.79153
chr10:114813564:114813758	195	2	TCF7L2	cg08056890	cg16310045												-3.78876
chr19:16705189:16706125	937	2	MED26	cg06765837	cg10876297												-3.78137
chr16:58324876:58325044	169	2	PRSS54	cg26570279	cg26644781												-3.77927
chr7:128532778:128533587	810	2	KCP	cg11724564	cg23537419												-3.77227
chr3:182932063:182932268	206	2	MCF2L2	cg13662887	cg16211224												-3.77173
chr14:21542190:21542799	610	2	NDRG2	cg08104642	cg04752768												-3.76724
chr14:95702905:95703788	884	2	CLMN	cg13925438	cg00029587												-3.76495
chr14:70152160:70152683	524	2	SUSD6	cg25976515	cg23525708												-3.763
chr16:87403171:87404139	969	2	FBXO31	cg03305742	cg05196076												-3.76155
chrX:130534283:130534532	250	2	IGSF1	cg09569737	cg25285723												-3.76082
chr16:68104456:68105354	899	2	DUS2	cg02184558	cg21463095												-3.75923
chr5:37143241:37143279	39	2	C5orf42	cg19842195	cg14336388												-3.75889
chr10:126137924:126137980	57	2	NKX1-2	cg08256088	cg20728993												-3.75725
chr16:68702501:68702627	127	2	CDH3	cg08419235	cg01738524												-3.75623
chr7:134924013:134924584	572	2	STRA8	cg08271538	cg12086281												-3.7548
chr3:148728409:148729312	904	2	GYG1	cg02789915	cg11811044												-3.75408
chr15:90732531:90733053	523	2	SEMA4B	cg05717353	cg09689650												-3.75385
chr1:60039802:60039858	57	2	FGGY	cg27510474	cg14958342												-3.7528
chr12:100769274:100769416	143	2	SLC17A8	cg05159423	cg17711067												-3.75162
chr1:40090943:40091349	407	2	HEYL	cg23305478	cg04977528												-3.7505
chr1:211930040:211930663	624	2	LPGAT1	cg25940917	cg06241919												-3.75007
chr16:48149519:48150292	774	2	ABCC12	cg11342296	cg16347893												-3.74707
chr3:49137836:49137863	28	2	QARS	cg07725313	cg24584723												-3.74072
chr12:102592479:102592492	14	2	PMCH	cg03535648	cg00629772												-3.73846
chr9:136017358:136017755	398	2	RALGDS	cg18001097	cg01413354												-3.7366
chr11:57176211:57176260	50	2	PRG2	cg02608657	cg17439633												-3.73512
chr3:51729324:51729617	294	2	TEX264	cg19994028	cg05241802												-3.73244
chr7:107574339:107574783	445	2	LAMB1	cg16123938	cg13031029												-3.73234
chr3:195528460:195528709	250	2	MUC4	cg20440093	cg03390449												-3.73176
chr12:57411310:57411807	498	2	TAC3	cg19503789	cg10936804												-3.73148
chr8:91108188:91108620	433	2	CALB1	cg05082920	cg21211551												-3.73135
chr14:63670711:63670745	35	2	RHOJ	cg13199429	cg25370069												-3.73117
chr9:139566734:139566747	14	2	EGFL7	cg14548542	cg21545602												-3.73006
chr9:124984098:124984157	60	2	LHX6	cg20152755	cg02726585												-3.72921
chr17:714733:714935	203	2	NXN	cg13645908	cg11349631												-3.72884
chr6:43274373:43274578	206	2	CRIP3	cg23320296	cg19562210												-3.72693
chr12:93401219:93401837	619	2	LOC643339	cg19168077	cg20571895												-3.72533
chr16:3533812:3534568	757	2	NAA60	cg05118364	cg06214087												-3.72454
chr5:14387224:14387294	71	2	TRIO	cg25645272	cg04348283												-3.72112
chr4:65275045:65275249	205	2	TECRL	cg03132518	cg20303490												-3.71642
chr6:53362040:53362240	201	2	GCLC	cg03614452	cg21613175												-3.71453
chr2:162357826:162358507	682	2	AHCTF1P1	cg25766424	cg05040002												-3.71065
chr11:1553701:1554078	378	2	MOB2	cg06644867	cg21028917												-3.70939
chr2:122018686:122019462	777	2	TFCP2L1	cg00940894	cg10950284												-3.7067
chr11:65344355:65344604	250	2	EHBP1L1	cg17290213	cg10142520												-3.70539
chr4:52942997:52943099	103	2	SPATA18	cg22852065	cg08718490												-3.70444
chr2:158156126:158156464	339	2	GALNT5	cg14784877	cg23453025												-3.70419
chr13:51836152:51837066	915	2	FAM124A	cg16720508	cg06959251												-3.70337
chr6:157376879:157377006	128	2	ARID1B	cg12568245	cg18205017												-3.70152
chr20:33624140:33624387	248	2	TRPC4AP	cg24860356	cg07205175												-3.70082
chr15:67651491:67652006	516	2	IQCH	cg10543634	cg03182226												-3.70016
chr12:51013191:51013353	163	2	DIP2B	cg12384923	cg18554732												-3.69899
chr1:59278781:59278958	178	2	LINC01135	cg10880902	cg03677161												-3.69803
chr15:71496545:71496651	107	2	THSD4	cg09493290	cg14946593												-3.69779
chr20:31318607:31319259	653	2	COMMD7	cg03801213	cg13036971												-3.69705
chr5:79513269:79513881	613	2	SERINC5	cg05139080	cg22930117												-3.69669
chr14:25079357:25079786	430	2	GZMH	cg02150910	cg08500505												-3.69333
chr5:132948974:132949142	169	2	FSTL4	cg05179172	cg10536287												-3.69078
chr1:87396788:87396969	182	2	HS2ST1	cg07212563	cg11308440												-3.68875
chr17:61551779:61552195	417	2	ACE	cg11119313	cg19846500												-3.68672
chr10:128359014:128359157	144	2	C10orf90	cg19403610	cg22177688												-3.68595
chr17:44090862:44091062	201	2	MAPT	cg07368061	cg14888901												-3.68555
chr16:1996505:1997004	500	2	MSRB1	cg00578406	cg09226198												-3.6841
chr9:79258918:79259330	413	2	PRUNE2	cg22278467	cg07099969												-3.68147
chr8:42574843:42575546	704	2	CHRNB3	cg10853886	cg02411937												-3.67951
chr9:34194959:34195072	114	2	UBAP1	cg07772695	cg10293541												-3.67716
chr22:18511180:18511483	304	2	LINC01634	cg11961401	cg07663906												-3.67646
chr10:118648016:118648646	631	2	SHTN1	cg04713102	cg01037318												-3.67622
chr11:102068599:102068960	362	2	YAP1	cg05260877	cg20710944												-3.67402
chr19:51482601:51483067	467	2	KLK7	cg12654716	cg18993417												-3.6718
chr19:50954553:50954584	32	2	MYBPC2	cg03913223	cg06915257												-3.67172
chr4:2513597:2513755	159	2	RNF4	cg14617296	cg21122693												-3.6671
chr17:39166235:39166655	421	2	KRTAP3-1	cg03566262	cg05513408												-3.66651
chr10:135042839:135042885	47	2	UTF1	cg16073581	cg12465710												-3.6636
chr3:9210116:9210156	41	2	SRGAP3	cg13475822	cg05539173												-3.66228
chr4:185311831:185312275	445	2	IRF2	cg23199327	cg00847109												-3.66191
chr5:61782356:61783017	662	2	IPO11	cg11792522	cg09559333												-3.661
chr8:23020966:23021093	128	2	TNFRSF10D	cg23051664	cg10964421												-3.65733
chr1:21548530:21548654	125	2	ECE1	cg06878749	cg07094113												-3.6568
chr7:100252689:100252863	175	2	ACTL6B	cg18943579	cg03369957												-3.65458
chr20:35123979:35124762	784	2	DLGAP4	cg12658304	cg05096739												-3.65191
chr16:29871053:29871406	354	2	CDIPT-AS1	cg21258269	cg22954744												-3.64871
chr10:116729482:116729546	65	2	TRUB1	cg16496322	cg09402430												-3.64847
chr7:25015559:25015862	304	2	OSBPL3	cg25353956	cg12352225												-3.64742
chr3:119346422:119346949	528	2	PLA1A	cg15892341	cg05750073												-3.64664
chr3:149099717:149100307	591	2	TM4SF1	cg18869189	cg26945139												-3.64549
chr2:191085202:191085329	128	2	HIBCH	cg16319913	cg25522315												-3.64523
chr6:17968022:17968302	281	2	KIF13A	cg11376457	cg12768236												-3.64494
chr9:131791746:131792384	639	2	SH3GLB2	cg03722198	cg14575222												-3.64237
chr9:92051664:92052255	592	2	SEMA4D	cg27196954	cg15770813												-3.64185
chr6:29704545:29705436	892	2	HLA-F-AS1	cg20519483	cg15180617												-3.64059
chr22:38748141:38748205	65	2	CSNK1E	cg18484870	cg15232495												-3.64051
chr20:44994449:44994454	6	2	SLC35C2	cg10152715	cg03442914												-3.63855
chr15:68891950:68892262	313	2	CORO2B	cg03759236	cg09605312												-3.63627
chr4:54965109:54965684	576	2	GSX2	cg10248878	cg15924217												-3.63592
chr12:25054873:25054905	33	2	BCAT1	cg15990629	cg08980987												-3.635
chr19:45454752:45455389	638	2	CLPTM1	cg14645843	cg16533945												-3.63121
chr4:7825545:7826257	713	2	AFAP1	cg08419620	cg05824214												-3.63079
chr14:94477254:94478076	823	2	CCDC197	cg09724516	cg02464974												-3.63056
chr5:172287924:172288445	522	2	ERGIC1	cg24118773	cg22026677												-3.63049
chr9:117049185:117049247	63	2	COL27A1	cg03484259	cg05274722												-3.62663
chr4:17584939:17585139	201	2	LAP3	cg14407719	cg12918839												-3.62568
chr2:133014640:133014663	24	2	MIR663B	cg20519121	cg25486386												-3.62464
chr9:37011472:37011598	127	2	PAX5	cg26454672	cg01177580												-3.62463
chr4:39230003:39230084	82	2	WDR19	cg11732729	cg08162457												-3.6244
chr13:111892737:111892794	58	2	ARHGEF7	cg26351594	cg01313259												-3.61957
chr11:17523279:17523781	503	2	USH1C	cg07942554	cg26358734												-3.61947
chr12:104373385:104373427	43	2	TDG	cg05239887	cg08782435												-3.61896
chr18:43250369:43250550	182	2	SLC14A2	cg08641018	cg25086510												-3.61619
chr2:224816779:224817585	807	2	MRPL44	cg26566451	cg10035235												-3.61492
chr16:89170857:89171772	916	2	ACSF3	cg26558461	cg05231226												-3.61465
chr22:39868756:39869399	644	2	MGAT3	cg06082750	cg01315054												-3.61396
chr15:40293413:40293440	28	2	EIF2AK4	cg17521552	cg13461028												-3.61322
chr12:131439172:131439177	6	2	ADGRD1	cg06550629	cg12530003												-3.61199
chr12:6463895:6464518	624	2	SCNN1A	cg17727262	cg14237037												-3.61182
chr6:42387064:42387602	539	2	TRERF1	cg22483743	cg23133007												-3.6105
chr3:9771984:9772297	314	2	BRPF1	cg03369196	cg25115203												-3.60871
chr3:125788261:125788321	61	2	SLC41A3	cg26332475	cg16685811												-3.60753
chr12:15815827:15816305	479	2	EPS8	cg10231182	cg06658698												-3.60661
chr8:98961742:98961821	80	2	MATN2	cg26558663	cg08968899												-3.6037
chr12:124343736:124343780	45	2	DNAH10	cg01493783	cg05615595												-3.60318
chr7:151548630:151548914	285	2	PRKAG2	cg03451743	cg01151886												-3.60278
chr9:16625556:16625585	30	2	BNC2	cg01859392	cg07383171												-3.6024
chr11:75163455:75163920	466	2	GDPD5	cg24565600	cg18429142												-3.5971
chr2:223915743:223916148	406	2	KCNE4	cg18522582	cg17429139												-3.59378
chr1:173809353:173809661	309	2	DARS2	cg16263158	cg03428156												-3.59308
chr9:140381609:140381843	235	2	PNPLA7	cg15631782	cg21055178												-3.59262
chr16:2124240:2124430	191	2	TSC2	cg16353272	cg09137838												-3.59157
chr8:40746055:40746170	116	2	ZMAT4	cg03901002	cg00102896												-3.59073
chr6:30515331:30515684	354	2	GNL1	cg08996243	cg18202696												-3.59063
chr9:124521844:124522545	702	2	DAB2IP	cg14513031	cg01189813												-3.58854
chr2:176803118:176803677	560	2	LNPK	cg25815151	cg14176755												-3.58804
chr11:8800270:8800628	359	2	ST5	cg14624546	cg00452553												-3.58803
chr10:14614624:14614830	207	2	FAM107B	cg18801263	cg19241958												-3.5879
chr2:11726968:11727173	206	2	GREB1	cg01444004	cg24737570												-3.58544
chr1:41511239:41511511	273	2	SCMH1	cg06633426	cg10866548												-3.57888
chr16:54955139:54955664	526	2	CRNDE	cg03432445	cg13096539												-3.57809
chr19:45494169:45494675	507	2	CLPTM1	cg22394034	cg01714091												-3.57584
chr6:160405392:160405572	181	2	IGF2R	cg07161067	cg13631605												-3.57518
chr22:26952678:26952697	20	2	MIR548J	cg25635000	cg00502618												-3.57467
chr11:64643263:64643272	10	2	EHD1	cg17969042	cg23323108												-3.57418
chr1:54856035:54856177	143	2	SSBP3	cg12270308	cg10165689												-3.57302
chr8:145802263:145802564	302	2	ARHGAP39	cg11769851	cg11718029												-3.56862
chr1:46656287:46656676	390	2	POMGNT1	cg07085359	cg16589100												-3.56847
chr11:93226112:93227025	914	2	SMCO4	cg19909455	cg12408766												-3.56821
chr12:133120548:133120676	129	2	FBRSL1	cg14078579	cg05053403												-3.56802
chr11:131799134:131799287	154	2	NTM	cg07260508	cg10953721												-3.56519
chr20:60907525:60907680	156	2	MIR4758	cg07447854	cg16826172												-3.56099
chr19:40520080:40520111	32	2	ZNF546	cg16668571	cg08129102												-3.55986
chr11:125127278:125127777	500	2	PKNOX2	cg04700773	cg00634783												-3.55914
chr3:129322273:129322537	265	2	PLXND1	cg13314857	cg12177944												-3.55621
chr17:26552659:26552887	229	2	PYY2	cg06423665	cg06712542												-3.55451
chr5:122923481:122924054	574	2	CSNK1G3	cg02777922	cg12933599												-3.5543
chr2:217359566:217360510	945	2	RPL37A	cg20569772	cg02395069												-3.55267
chr4:48378995:48379034	40	2	SLAIN2	cg02247436	cg10073231												-3.55107
chr13:42536640:42537172	533	2	VWA8	cg02396126	cg12098069												-3.54854
chr4:56732397:56733375	979	2	EXOC1	cg12648684	cg08992954												-3.54839
chr1:233210975:233211572	598	2	PCNX2	cg07791142	cg16056164												-3.54605
chr16:86529658:86529961	304	2	FENDRR	cg00108351	cg04131583												-3.54548
chr2:23839710:23839842	133	2	KLHL29	cg01387450	cg06676049												-3.54364
chr21:36507812:36507915	104	2	RUNX1	cg09270435	cg07557896												-3.54297
chr2:214788305:214788425	121	2	SPAG16	cg21302538	cg12140416												-3.54003
chr7:130023495:130023783	289	2	CPA1	cg03553537	cg15302219												-3.54002
chr16:68221879:68222236	358	2	NFATC3	cg27141949	cg19962618												-3.53844
chr10:560371:560669	299	2	DIP2C	cg06043710	cg21373996												-3.53743
chr1:244763480:244763541	62	2	CATSPERE	cg06300318	cg20311002												-3.53674
chr17:59490484:59490613	130	2	C17orf82	cg11999631	cg00080125												-3.53336
chr2:25556670:25557120	451	2	DNMT3A	cg13811133	cg17137500												-3.53173
chr22:37687875:37688145	271	2	CYTH4	cg04206053	cg09448716												-3.53036
chr21:15752932:15753565	634	2	HSPA13	cg01838443	cg02985568												-3.52699
chr2:205890016:205890725	710	2	PARD3B	cg11556503	cg12397538												-3.52215
chr10:104355257:104355824	568	2	SUFU	cg14640555	cg02662441												-3.52177
chr22:47166029:47166270	242	2	TBC1D22A	cg08253728	cg14311282												-3.52096
chr14:103427065:103427159	95	2	CDC42BPB	ch.14.1795106F	cg12932547												-3.52057
chrX:152960452:152961018	567	2	SLC6A8	cg13762255	cg03025466												-3.51816
chr3:189834383:189834532	150	2	P3H2	cg23238530	cg07906003												-3.5168
chr7:44097407:44097635	229	2	DBNL	cg10782671	cg22159364												-3.51449
chr11:46678583:46679301	719	2	ATG13	cg22707582	cg10533255												-3.5112
chr22:46441799:46442103	305	2	LINC00899	cg02029665	cg13649561												-3.51052
chr2:45640374:45640532	159	2	SRBD1	cg03680592	cg16402715												-3.51014
chr1:167059102:167059365	264	2	DUSP27	cg13227570	cg06665322												-3.51004
chr2:223105016:223105045	30	2	PAX3	cg04302623	cg23082229												-3.50692
chr2:216807576:216807751	176	2	MREG	cg20684047	cg04790764												-3.50315
chr14:68705972:68706788	817	2	RAD51B	cg20017688	cg08663875												-3.49891
chr8:54708292:54708636	345	2	ATP6V1H	cg16063021	cg20421672												-3.49529
chr22:43473678:43474612	935	2	TTLL1	cg03981924	cg26722055												-3.49263
chr4:126245214:126245530	317	2	FAT4	cg20139176	cg04171487												-3.49012
chr4:158170320:158170600	281	2	GRIA2	cg03657038	cg12989995												-3.48907
chr17:76371647:76371879	233	2	PGS1	cg08165028	cg18831425												-3.48891
chr11:77152244:77152974	731	2	PAK1	cg03899388	cg04890516												-3.48792
chr9:112069856:112069961	106	2	EPB41L4B	cg03696321	cg10613100												-3.4878
chr1:14024101:14024165	65	2	PRDM2	cg10953378	cg16653067												-3.48757
chr5:150407905:150408384	480	2	GPX3	cg11109721	cg04201367												-3.48756
chr9:134596859:134597599	741	2	RAPGEF1	cg17125813	cg13646459												-3.48597
chr1:228197039:228197109	71	2	WNT3A	cg14641911	cg13226669												-3.48415
chr16:70778551:70778990	440	2	VAC14	cg13938927	cg16904812												-3.47985
chr11:113729263:113729966	704	2	USP28	cg00691273	cg18460286												-3.47674
chr13:29913935:29914200	266	2	MTUS2	cg18810376	cg13506281												-3.47573
chr7:154658190:154658512	323	2	DPP6	cg26943241	cg08369296												-3.47448
chr2:211305412:211305704	293	2	LANCL1	cg07010694	cg26355640												-3.47442
chr5:139036605:139037323	719	2	CXXC5	cg16360310	cg03992638												-3.47117
chr3:133363194:133363968	775	2	TOPBP1	cg14466576	cg17597653												-3.4711
chr15:75899870:75900417	548	2	SNUPN	cg23359489	cg16035607												-3.4705
chr16:87755225:87755403	179	2	KLHDC4	cg09461072	cg21935127												-3.4704
chr17:8225503:8225715	213	2	ARHGEF15	cg01265189	cg03933062												-3.47005
chr16:89337103:89337334	232	2	ANKRD11	cg27258283	cg02033182												-3.46921
chr22:47023682:47023757	76	2	GRAMD4	cg10204215	cg25039081												-3.46271
chr21:26757957:26758274	318	2	LINC00158	cg20008398	cg10137240												-3.45991
chr1:248846293:248846394	102	2	OR14I1	cg13658092	cg25289056												-3.45241
chr22:24142903:24143603	701	2	SMARCB1	cg17528418	cg00208709												-3.44982
chr5:126670973:126671153	181	2	MEGF10	cg17805864	cg04983431												-3.44799
chr1:53741402:53742112	711	2	LRP8	cg06353919	cg00228689												-3.44669
chr4:111552308:111552353	46	2	PITX2	cg03943773	cg24925400												-3.44537
chr19:6014053:6014645	593	2	LOC100128568	cg11442048	cg01561077												-3.44535
chr9:37951928:37952739	812	2	SHB	cg26830401	cg13190300												-3.44339
chr12:109052633:109052833	201	2	CORO1C	cg23156071	cg08748143												-3.42789
chr18:70533078:70533178	101	2	NETO1	cg13861749	cg21051232												-3.42769
chr12:105031413:105031564	152	2	CHST11	cg13795172	cg20769849												-3.42221
chr9:574139:574312	174	2	KANK1	cg05690805	cg13883479												-3.41607
chr16:48132552:48133529	978	2	ABCC12	cg00147079	cg22572859												-3.41209
chr21:42836963:42837277	315	2	TMPRSS2	cg18156003	cg19020860												-3.41011
chr8:68418480:68419107	628	2	CPA6	cg10423607	cg13917597												-3.40965
chr4:152613061:152613181	121	2	GATB	cg17155893	cg02827491												-3.40663
chr22:50274020:50274420	401	2	ZBED4	cg01268906	cg19445997												-3.40659
chr11:76861747:76861985	239	2	MYO7A	cg16773369	cg20740339												-3.40616
chr4:2392082:2392280	199	2	ZFYVE28	cg01560486	cg10959242												-3.40583
chr1:150531110:150531225	116	2	ADAMTSL4	cg19902050	cg16011852												-3.40565
chr6:96035778:96035894	117	2	MANEA	cg14346602	cg17653505												-3.40499
chr16:19778059:19778483	425	2	IQCK	cg23020359	cg22426454												-3.40055
chr22:18601993:18602121	129	2	TUBA8	cg26581845	cg19724866												-3.39963
chr10:55750757:55750870	114	2	PCDH15	cg02224394	cg17917922												-3.39665
chr16:2586195:2587080	886	2	PDPK1	cg08356131	cg14444710												-3.39568
chr10:103570497:103570611	115	2	MGEA5	cg18616565	cg04169306												-3.39325
chr18:42550084:42550302	219	2	MIR4319	cg22576612	cg11070777												-3.39265
chr6:25610259:25610305	47	2	CARMIL1	cg02291908	cg02068259												-3.39185
chr17:80085957:80086470	514	2	CCDC57	cg21698718	cg20798760												-3.38952
chr19:868220:869024	805	2	MED16	cg01390135	cg21306321												-3.38845
chr5:145828911:145829759	849	2	TCERG1	cg10487955	cg18805457												-3.38575
chr1:21620812:21621116	305	2	ECE1	cg07996532	cg00466071												-3.38534
chr10:49624427:49624804	378	2	MAPK8	cg09359802	cg18682650												-3.38008
chr5:78184094:78184639	546	2	ARSB	cg18667854	cg06053909												-3.37901
chr15:72598286:72598623	338	2	CELF6	cg25939371	cg23835597												-3.37455
chr1:7803686:7803758	73	2	CAMTA1	cg10413133	cg02270563												-3.37329
chr11:70737799:70738168	370	2	SHANK2	cg03314803	cg27097169												-3.37309
chr15:74179467:74179878	412	2	TBC1D21	cg02231038	cg15645177												-3.37216
chr6:33739558:33739607	50	2	LEMD2	cg18005901	cg16010596												-3.3698
chr6:17817502:17817579	78	2	KIF13A	cg25336476	cg03985285												-3.36866
chr2:25463702:25463776	75	2	DNMT3A	cg03251998	cg00337099												-3.36817
chr1:161060281:161060622	342	2	NECTIN4	cg18936327	cg26035542												-3.36734
chr1:233234522:233234962	441	2	PCNX2	cg22421382	ch.1.4597487F												-3.36542
chr12:11905390:11906243	854	2	ETV6	cg00001793	cg26713273												-3.36515
chr15:27670095:27670335	241	2	GABRG3	cg27592112	cg24244000												-3.36445
chr1:8416911:8417399	489	2	RERE	cg24471980	cg01329153												-3.36273
chr7:157195543:157195815	273	2	DNAJB6	cg20603964	cg08011146												-3.36059
chr8:144673218:144673736	519	2	EEF1D	cg06399621	cg26082230												-3.36
chr1:5958381:5959158	778	2	NPHP4	cg08893598	cg04557181												-3.35878
chr17:45914783:45915098	316	2	LRRC46	cg04301502	cg10638573												-3.35618
chr5:176759081:176759977	897	2	LMAN2	cg22143387	cg23483530												-3.35476
chr2:204032006:204032255	250	2	NBEAL1	cg03129394	cg23383546												-3.35138
chr10:70184347:70184359	13	2	DNA2	cg25185525	cg07921144												-3.34881
chr2:97554441:97554443	3	2	FAM178B	cg01904300	cg10161198												-3.34436
chr6:44106359:44107294	936	2	TMEM63B	cg03076440	cg12042402												-3.34156
chr8:81948909:81949007	99	2	PAG1	cg01235518	cg23348679												-3.33966
chr18:77918142:77918588	447	2	PARD6G	cg21237861	cg07500432												-3.33913
chr15:100598183:100599082	900	2	ADAMTS17	cg02589109	cg03850247												-3.33798
chr17:19295085:19295550	466	2	MFAP4	cg25431193	cg20538986												-3.33765
chr19:19162758:19162811	54	2	ARMC6	cg27537919	cg01026085												-3.33711
chr1:183534010:183534094	85	2	NCF2	cg10836056	cg02629213												-3.33705
chr17:76764544:76765290	747	2	CYTH1	cg18765627	cg07712094												-3.33683
chr11:120096905:120097186	282	2	OAF	cg11375863	cg05080800												-3.33213
chr6:170187876:170188124	249	2	LINC00574	cg21127109	cg15532236												-3.33213
chr12:21507152:21507600	449	2	SLCO1A2	cg14396411	cg09215104												-3.33157
chr1:92208474:92208626	153	2	TGFBR3	cg17468459	cg09651651												-3.33027
chr21:34971033:34971551	519	2	DONSON	cg10921149	cg26407317												-3.32596
chr5:132705381:132705435	55	2	FSTL4	cg17985269	cg16570300												-3.32403
chr16:364979:365088	110	2	LUC7L	cg01792406	cg12969952												-3.32269
chr6:80891364:80892124	761	2	BCKDHB	cg10421214	cg23372016												-3.3218
chr4:143275181:143275519	339	2	INPP4B	cg20312962	cg20403085												-3.31964
chr10:44434381:44434410	30	2	LINC00841	cg18576552	cg03963963												-3.31455
chr18:72728127:72728195	69	2	ZNF407	cg23591509	cg09391147												-3.3129
chr7:36919658:36919679	22	2	ELMO1	cg15540764	cg01633738												-3.30966
chr6:37438853:37439477	625	2	CMTR1	cg24477583	cg13227893												-3.30609
chr8:25284195:25284515	321	2	GNRH1	ch.8.25340112R	cg06356607												-3.30519
chr21:15929758:15929779	22	2	SAMSN1	cg19398575	cg09204460												-3.3043
chr3:129318459:129318654	196	2	PLXND1	cg16850690	cg09920742												-3.30426
chr9:96382201:96382748	548	2	PHF2	cg10685093	cg02647313												-3.30142
chr6:158977210:158978136	927	2	TMEM181	cg06105614	cg10093254												-3.301
chr20:36358355:36358689	335	2	CTNNBL1	cg13180058	cg22950573												-3.29965
chr5:177882205:177882221	17	2	COL23A1	cg26440059	cg21871330												-3.29944
chr8:19435616:19436451	836	2	CSGALNACT1	cg15630974	cg14722693												-3.29918
chr3:197242862:197243382	521	2	BDH1	cg07565745	cg12443099												-3.29666
chr10:105524943:105525220	278	2	SH3PXD2A	cg12094736	cg08152698												-3.29398
chr7:47440049:47440671	623	2	TNS3	cg15423452	cg25706716												-3.29229
chr12:121987424:121987578	155	2	KDM2B	cg08233346	cg25593914												-3.29158
chr13:74602286:74602416	131	2	KLF12	cg21881580	cg10632360												-3.28111
chr3:154046149:154046259	111	2	DHX36	cg24102323	cg02880853												-3.28077
chr11:1778547:1778627	81	2	CTSD	cg22680424	cg01106909												-3.2776
chr14:105919720:105920403	684	2	MTA1	cg14629426	cg00360846												-3.27646
chr4:20566602:20566941	340	2	SLIT2	cg21928411	cg11701486												-3.27481
chr7:105295865:105296026	162	2	ATXN7L1	cg03739378	cg03597879												-3.27416
chr7:23290090:23290325	236	2	GPNMB	cg13793841	cg03144222												-3.27366
chr3:179114909:179115289	381	2	GNB4	cg11629018	cg13231238												-3.26872
chr3:124284219:124284458	240	2	KALRN	cg06218523	cg24421473												-3.26832
chr16:88928681:88929283	603	2	PABPN1L	cg00524296	cg00545513												-3.26792
chr4:69817080:69817293	214	2	UGT2A3	cg00149061	cg25497169												-3.26224
chr5:141059890:141060198	309	2	ARAP3	cg21768042	cg02333670												-3.26036
chr3:55709442:55709664	223	2	ERC2	cg04224811	cg26926919												-3.25521
chr16:53124961:53125208	248	2	CHD9	cg25775667	cg05094137												-3.25192
chr1:27614288:27614519	232	2	WDTC1	cg09500821	cg16527212												-3.2519
chr1:157964529:157964753	225	2	KIRREL1	cg25597580	cg18509365												-3.25184
chr8:143777365:143777681	317	2	LY6K	cg24353254	cg07531093												-3.25028
chr15:58892468:58892642	175	2	ADAM10	cg01482701	cg19480784												-3.23789
chr11:123461363:123461780	418	2	GRAMD1B	cg16699198	cg08537401												-3.23724
chr9:137554091:137554684	594	2	COL5A1	cg09935124	cg09194036												-3.23535
chr7:139367822:139367969	148	2	HIPK2	cg14526576	cg10880456												-3.23246
chr21:38366369:38367185	817	2	HLCS	cg15367378	cg11429005												-3.23209
chr6:41990191:41990244	54	2	CCND3	cg24684349	cg08545995												-3.23202
chr15:42385679:42385941	263	2	PLA2G4D	cg15716365	cg09768930												-3.22905
chr11:76071883:76072085	203	2	THAP12	cg03736413	cg15439755												-3.22841
chr11:105959819:105959824	6	2	AASDHPPT	cg14546955	cg09688422												-3.22736
chr5:112571615:112571723	109	2	MCC	cg15564819	cg03839187												-3.22665
chr11:1238426:1238742	317	2	MUC5B	cg04067284	cg14304290												-3.22267
chr2:218857786:218857875	90	2	TNS1	cg04349831	cg27029335												-3.22213
chr16:2112395:2112788	394	2	TSC2	cg23784228	cg01823726												-3.2152
chr6:144286757:144286805	49	2	PLAGL1	cg12368246	cg01445838												-3.2149
chr1:199998469:199998602	134	2	NR5A2	cg23996829	cg18394216												-3.21288
chr11:65552154:65552742	589	2	OVOL1	cg05767119	cg05970007												-3.21128
chr6:31475762:31475984	223	2	MICB	cg22202357	cg03460245												-3.21083
chr6:32320708:32320715	8	2	C6orf10	cg08475898	cg20742425												-3.21033
chr22:39783380:39783604	225	2	TAB1	cg15241888	cg02852651												-3.21029
chr11:134112933:134113599	667	2	VPS26B	cg07071230	cg07556446												-3.20975
chr5:158234795:158235099	305	2	EBF1	cg04430228	cg01448222												-3.20947
chr20:36028436:36028528	93	2	SRC	cg23298034	cg25252919												-3.20877
chr19:50358044:50358907	864	2	PTOV1-AS1	cg10222862	cg02674712												-3.2076
chr2:216200539:216200623	85	2	ATIC	cg24295138	cg19898479												-3.20751
chr17:56437800:56437930	131	2	RNF43	cg05033557	cg04688486												-3.20703
chr10:76868728:76868766	39	2	SAMD8	cg10110933	cg04834572												-3.20692
chr1:9293583:9293833	251	2	H6PD	cg25103337	cg20305595												-3.20622
chr3:81792918:81792982	65	2	GBE1	cg24881262	cg02639218												-3.20587
chr19:5946122:5946326	205	2	RANBP3	cg02230080	cg08615960												-3.20488
chr9:37531697:37531772	76	2	FBXO10	cg22314319	cg17795343												-3.20468
chr22:25753117:25753174	58	2	LRP5L	cg14852552	cg08672488												-3.20408
chr3:51713997:51714372	376	2	TEX264	cg22443100	cg10772425												-3.20195
chr9:135925979:135926231	253	2	GTF3C5	cg20528695	cg06701473												-3.20007
chr13:99002144:99002384	241	2	FARP1	cg07890587	cg25678270												-3.19938
chr7:36462227:36462288	62	2	ANLN	cg01876578	cg17604758												-3.19832
chr11:117368751:117368872	122	2	DSCAML1	cg02452677	cg09909079												-3.19714
chr1:244107426:244108171	746	2	LOC339529	cg06731784	cg03030095												-3.19682
chr7:28848902:28848933	32	2	CREB5	cg19588408	cg19559984												-3.1968
chr20:2281367:2281388	22	2	TGM3	cg06626825	cg10130209												-3.19482
chr12:104525518:104526470	953	2	NFYB	cg17509279	cg05229723												-3.18931
chr5:140011317:140011377	61	2	CD14	cg03251293	cg12192566												-3.18879
chr12:94170683:94171127	445	2	CRADD	cg08732318	cg26515213												-3.18864
chr11:2869473:2870208	736	2	KCNQ1	cg07464423	cg16293569												-3.18791
chr15:61210082:61210235	154	2	RORA	cg16799699	cg12643950												-3.18782
[truncated: 524 more rows]

## Sheet: Supporting data2_DMRs of BPF
Differentially methylated regions (DMRs), their encompassing genes and CpG sites, and their % methylation change in MCF-7 cells treated with the functional dose of BPF for 48 hrs when compared to control
delta beta: beta in treated cells - beta in control
DMR	Width	Number of CpGs	Gene	CpG1	CpG2	CpG3	CpG4	CpG5	CpG6	CpG7	CpG8	CpG9	CpG10	CpG11	Average delta beta
chr11:19367175:19368277	1103	11	NAV2	cg21741220	cg16785412	cg14271645	cg05449100	cg12529275	cg18411500	cg00589305	cg00504010	cg15442988	cg01798033	cg22855325	-3.02503
chr11:93582999:93584256	1258	10	VSTM5	cg19501941	cg07609200	cg04235223	cg16099599	cg14291919	cg26875233	cg17595323	cg08514419	cg17347335	cg06935794		-4.90567
chr1:74663921:74664456	536	9	LRRIQ3	cg27438756	cg06366937	cg15431978	cg17589384	cg19827606	cg03837750	cg06997167	cg16741816	cg00005434			3.04756
chr18:76736785:76738201	1417	9	SALL3	cg16019434	cg03599357	cg12298745	cg09904497	cg19741838	cg23931360	cg20142172	cg15892013	cg20552371			-5.49892
chr11:123676903:123678299	1397	8	OR6M1	cg00079598	cg25577367	cg11410882	cg15951199	cg05773537	cg00785452	cg12432303	cg05852845				-3.66084
chr2:237476609:237478030	1422	8	ACKR3	cg15650509	cg16844875	cg12088387	cg26358225	cg12463851	cg07007118	cg18694780	cg27367871				-4.25724
chr14:47120795:47121158	364	7	RPL10L	cg27117476	cg02259232	cg07062130	cg06599920	cg23370328	cg05282641	cg14871534					3.07811
chr6:44253910:44254836	927	7	TCTE1	cg25982965	cg15023038	cg17001753	cg16228392	cg06194411	cg18228203	cg15197516					-3.43188
chr11:55703443:55705284	1842	6	OR5I1	cg25890048	cg15717907	cg05421392	cg16859831	cg22479388	cg17120792						6.16264
chr17:2233494:2234844	1351	6	SNORD91B	cg19477926	cg06968038	cg18064103	cg26864432	cg09040277	cg18334121						5.01911
chr9:79633158:79634383	1226	6	FOXB2	cg26933401	cg13482432	cg13962186	cg14487131	cg02066682	cg06293209						4.43763
chr1:114694941:114695695	755	6	SYT6	cg22531105	cg09942364	cg07711890	cg08105352	cg25201881	cg27304110						4.07945
chr9:136199569:136200708	1140	6	SURF6	cg05000275	cg24965159	cg00383192	cg03106600	cg21998838	cg21558485						3.24145
chr19:2650727:2651146	420	6	GNG7	cg03070741	cg01250212	cg27324541	cg10350536	cg16192307	cg24860511						-3.1407
chr22:38034539:38035384	846	6	SH3BP1	cg01046945	cg20170271	cg07397616	cg27660737	cg01697163	cg06829654						-3.5739
chr2:145424825:145425562	738	6	TEX41	cg01327033	cg27597989	cg24082384	cg21958394	cg06702119	cg18390364						-3.96599
chrX:16667576:16668980	1405	6	S100G	cg04354869	cg15545178	cg14453321	cg06002208	cg06138173	cg24885603						-4.0599
chr11:11962907:11964792	1886	6	USP47	cg12597515	cg01366086	cg23892502	cg16332819	cg26489751	cg19867262						-7.34028
chr21:31693753:31694105	353	5	KRTAP26-1	cg14573634	cg11551289	cg22226342	cg08513180	cg04755361							4.20423
chr5:10649157:10650351	1195	5	ANKRD33B	cg16343302	cg01446287	cg03701266	cg25612428	cg06926314							3.57751
chr10:102086495:102087451	957	5	PKD2L1	cg09071662	cg07333681	cg00747352	cg09376613	cg23969297							-3.02028
chr11:111606169:111606531	363	5	PPP2R1B	cg00616552	cg09682551	cg20603548	cg00561322	cg00313452							-3.12362
chr5:146832933:146833470	538	5	DPYSL3	cg11572744	cg20564764	cg14007391	cg21835622	cg15642200							-3.1375
chr7:142724374:142725564	1191	5	OR9A2	cg04011062	cg26851348	cg02351199	cg22500899	cg19468472							-3.42837
chr12:133137087:133138586	1500	5	FBRSL1	cg15473325	cg19026573	cg03621470	cg01805480	cg19100996							-3.62901
chr19:44285297:44285568	272	5	KCNN4	cg15977816	cg08978341	cg01424145	cg12787665	cg14066757							-3.67806
chr8:65282185:65283042	858	5	MIR124-2HG	cg25260137	cg04620418	cg05210266	cg15316843	cg15715477							-4.00446
chr8:53205926:53207704	1779	5	ST18	cg27241753	cg06945974	cg17155972	cg00598259	cg08989195							-4.19035
chr2:224467340:224468656	1317	5	SCG2	cg18840330	cg21616047	cg14508379	cg18710587	cg26636541							-5.41212
chr1:1099051:1099651	601	5	MIR200B	cg20544808	cg18792131	cg08090385	cg08474826	cg20185617							-10.112
chr11:55681277:55682603	1327	4	OR5W2	cg16734913	cg26349048	cg13848990	cg02979850								6.17728
chr11:48374446:48375232	787	4	OR4C45	cg24672777	cg19798055	cg15732976	cg12193503								6.09085
chrX:63005938:63007070	1133	4	ARHGEF9	cg00868980	cg10794473	cg08264124	cg08464860								5.91823
chr9:89762099:89762972	874	4	C9orf170	cg01034921	cg05161279	cg21523808	cg13702982								5.744
chr6:167523797:167524634	838	4	CCR6	cg14391016	cg10482512	cg03043126	cg06556982								5.58102
chr18:66401186:66401812	627	4	CCDC102B	cg13521267	cg25102832	cg15259261	cg18078155								4.9592
chrX:54471253:54472372	1120	4	TSR2	cg14381745	cg14002840	cg03874536	cg23662469								4.86213
chr2:167005693:167006234	542	4	SCN1A	cg25620500	cg09800774	cg02419922	cg01638243								4.56075
chr5:33888415:33889461	1047	4	ADAMTS12	cg05077768	cg09521689	cg21620879	cg08768395								4.3026
chr11:4977001:4978252	1252	4	OR51A2	cg14511647	cg08106339	cg25747935	cg19995309								4.28989
chr2:242698811:242699048	238	4	D2HGDH	cg02698622	cg19197236	cg03565013	cg00910029								4.27685
chr2:983306:983636	331	4	SNTG2	cg13134763	cg25481636	cg24270083	cg18330370								4.18473
chr7:31568001:31568665	665	4	CCDC129	cg18653405	cg25630220	cg21525554	cg23673926								3.99755
chr19:7224320:7224713	394	4	INSR	cg02992714	cg07545014	cg09779027	cg00428638								3.90811
chr2:100210257:100210626	370	4	AFF3	cg11451506	cg20803618	cg17362661	cg02245998								3.84504
chr3:18393099:18393546	448	4	SATB1	cg03024854	cg01331566	cg10021356	cg26599081								3.78502
chr6:119669112:119669372	261	4	MAN1A1	cg03207915	cg08416875	cg02578070	cg19722656								3.70962
chr7:129691863:129692358	496	4	ZC3HC1	cg15875292	cg05055930	cg04687575	cg13947864								3.64856
chr3:19431355:19431990	636	4	KCNH8	cg09288920	cg18704172	cg23432276	cg02600653								3.47397
chr11:56058004:56059643	1640	4	OR8H1	cg11321070	cg12227863	cg21878015	cg22629065								3.41929
chr8:33461323:33462191	869	4	DUSP26	cg08862737	cg05806654	cg17500577	cg00926226								3.40261
chr19:44660327:44660536	210	4	ZNF234	cg16711239	cg04732054	cg00723541	cg22955786								3.33039
chr9:12814397:12814643	247	4	LURAP1L	cg08230167	cg05819061	cg06034194	cg15441605								3.31044
chr18:67624071:67624846	776	4	CD226	cg13164537	cg26848442	cg12929678	cg20768743								3.25903
chr8:19797965:19799278	1314	4	LPL	cg16420199	cg07072366	cg26289317	cg04649769								3.20359
chr7:4850075:4850345	271	4	RADIL	cg10256242	cg25263189	cg03310874	cg21932542								3.16896
chr7:31592736:31594014	1279	4	CCDC129	cg17375049	cg25668563	cg26303237	cg21831485								3.10071
chr13:45712124:45712647	524	4	GTF2F2	cg05451996	cg01967999	cg04202372	cg00190581								3.09275
chr10:44864378:44866080	1703	4	CXCL12	cg14904647	cg05370134	cg10725441	cg09478712								3.07663
chr6:137494767:137494988	222	4	IL22RA2	cg23564241	cg06448442	cg05261272	cg26112901								3.03436
chr6:53883681:53883888	208	4	MLIP	cg25511621	cg24180975	cg03861514	cg13281868								-3.09244
chr7:155534540:155534733	194	4	RBM33	cg07943907	cg10682197	cg18440871	cg11136364								-3.1282
chr2:120022563:120023260	698	4	STEAP3	cg15224638	cg25713625	cg23822655	cg00201142								-3.16697
chr1:17292496:17293114	619	4	CROCC	cg08671624	cg06932483	cg16716295	cg23732962								-3.26812
chr15:81202169:81202447	279	4	CEMIP	cg25617245	cg02388397	cg22631154	cg17692568								-3.33556
chr7:70061064:70061616	553	4	AUTS2	cg06458469	cg16911981	cg10527525	cg17892069								-3.4245
chr11:102496104:102496501	398	4	MMP20	cg12020179	cg22322158	cg26757793	cg23275776								-3.51862
chr1:29571889:29572561	673	4	PTPRU	cg21787390	cg15868652	cg13569053	cg16908223								-3.52467
chr22:20255667:20256063	397	4	RTN4R	cg03475420	cg21413557	cg13397314	cg08557686								-3.59997
chr6:87804765:87805033	269	4	CGA	cg07981495	cg27011416	cg12078738	cg18899818								-3.73222
chr11:112847692:112848782	1091	4	NCAM1	cg02939092	cg09254002	cg18652035	cg11564285								-3.78526
chr11:71951714:71952431	718	4	PHOX2A	cg11603759	cg09802835	cg23619769	cg26987660								-3.79643
chr17:6912669:6913946	1278	4	ALOX12	cg13647527	cg25918023	cg20216752	cg27410136								-3.93119
chr21:19776616:19777453	838	4	TMPRSS15	cg20839025	cg06457749	cg01201172	cg00418313								-4.05489
chr2:240018022:240019466	1445	4	HDAC4	cg01294717	cg20216982	cg25655482	cg20854286								-4.14797
chr1:17698503:17699021	519	4	PADI6	cg21755339	cg21857822	cg12643633	cg07677446								-4.17916
chr15:48428985:48429733	749	4	SLC24A5	cg13223777	cg08411738	cg18585464	cg18242760								-4.18303
chr12:301393:301920	528	4	SLC6A12	cg09215698	cg07213721	cg01223652	cg03599692								-4.32084
chr11:93466913:93467287	375	4	SNORD5	cg00530918	cg01580228	cg01191906	cg21011320								-4.57543
chr8:27632578:27632892	315	4	ESCO2	cg18221891	cg18718844	cg22350926	cg13943716								-4.75543
chr5:90075932:90076860	929	4	ADGRV1	cg01963035	cg08072119	cg21902014	cg17666994								-4.79744
chr4:188230870:188231685	816	4	LOC339975	cg06768720	cg20145897	cg19907682	cg05791527								-4.93847
chr7:157711173:157711612	440	4	PTPRN2	cg00214250	cg02720761	cg22057372	cg08576518								-5.1951
chr16:57662541:57663627	1087	4	ADGRG1	cg03989617	cg09730500	cg15654049	cg01704160								-5.36296
chr1:1998716:1999183	468	4	PRKCZ	cg17355877	cg24475758	cg03734700	cg21221161								-5.48581
chr4:94124971:94125068	98	4	GRID2	cg19745814	cg26746027	cg06621682	cg16664455								-5.66197
chr11:45905711:45906499	789	4	MAPK8IP1	cg13651554	cg21461157	cg15642285	cg19142399								-5.78505
chr9:125874000:125875269	1270	4	MIR600HG	cg14766769	cg13930811	cg14431734	cg13563462								-6.07585
chr2:225434838:225435435	598	4	CUL3	cg19305527	cg18637746	cg01474011	cg02658239								-6.10927
chr6:44083952:44085222	1271	4	MRPL14	cg10464156	cg10049156	cg23172293	cg04362774								-6.42873
chr9:34457129:34457500	372	4	DNAI1	cg04021672	cg21236153	cg08578641	cg23579062								-6.53663
chr7:54614210:54614796	587	4	VSTM2A	cg22972989	cg06584494	cg06139908	cg16276856								-6.59358
chr8:145558858:145558967	110	3	SCRT1	cg13288545	cg16440284	cg00849044									7.34497
chr2:236736652:236737504	853	3	AGAP1	cg25783261	cg02252289	cg13091270									5.8812
chr2:27699107:27699567	461	3	IFT172	cg22912392	cg13326083	cg01481283									5.74371
chr9:82185137:82185714	578	3	TLE4	cg14184866	cg17461735	cg25258747									5.65923
chr13:46679079:46679242	164	3	CPB2	cg01881362	cg14662172	cg18634760									5.6542
chr2:113407812:113408590	779	3	SLC20A1	cg10552282	cg05666900	cg01804891									5.49191
chr15:45004828:45005365	538	3	PATL2	cg27467953	cg03425812	cg12828896									5.40371
chr7:100064485:100064671	187	3	C7orf61	cg17069437	cg05967120	cg25797455									5.3477
chr18:52625365:52625444	80	3	CCDC68	cg07058998	cg12113740	cg16583884									5.34051
chr15:73074167:73074280	114	3	ADPGK-AS1	cg14216745	cg14597545	cg15047709									5.23174
chr16:66503519:66503684	166	3	BEAN1	cg00921138	cg00726834	cg10413464									5.18656
chr17:77760556:77761664	1109	3	CBX2	cg15403942	cg14726117	cg10852003									5.02103
chr21:24757997:24758431	435	3	D21S2088E	cg03720510	cg24985874	cg03943284									4.93955
chr16:51170800:51171260	461	3	SALL1	cg04962978	cg08304084	cg06746670									4.89847
chr2:230101680:230102456	777	3	PID1	cg25863564	cg22741651	cg04006953									4.87187
chr1:101184115:101184332	218	3	VCAM1	cg12933911	cg25763716	cg04295372									4.44254
chr12:3277484:3278066	583	3	TSPAN9	cg22204671	cg18678305	cg11099655									4.40596
chr16:49783173:49783522	350	3	ZNF423	cg00508851	cg16581224	cg07880244									4.33047
chr18:31629245:31629899	655	3	NOL4	cg11532229	cg11588907	cg24711637									4.30815
chr2:1156214:1156774	561	3	SNTG2	cg11394937	cg27418163	cg21938029									4.28072
chr17:31617566:31618521	956	3	ASIC2	cg18007049	cg02984614	cg07196802									4.27225
chr10:131763676:131763820	145	3	EBF3	cg14354327	cg03512426	cg00127505									4.25806
chr4:47976754:47977350	597	3	CNGA1	cg09984803	cg18961787	cg16412142									4.24677
chr12:85268154:85268215	62	3	SLC6A15	cg16338523	cg27051394	cg11735079									4.24575
chr15:72039838:72040303	466	3	THSD4	cg23858537	cg16533692	cg20772795									4.22544
chr8:142203859:142204116	258	3	DENND3	ch.8.2842146R	cg11222836	cg17525220									4.20216
chr4:149066518:149066914	397	3	NR3C2	cg09143276	cg21783716	cg26035844									4.18253
chr9:16215946:16216228	283	3	C9orf92	cg01552785	cg14564826	cg10160138									4.02598
chr2:171200574:171200999	426	3	MYO3B	cg23123527	cg15501389	cg26394489									3.9568
chr11:55404614:55406191	1578	3	OR4P4	cg02559822	cg12268003	cg26866625									3.93273
chr1:9996516:9996914	399	3	LZIC	cg00385421	cg07352020	cg03314084									3.92519
chr6:163558575:163558823	249	3	PACRG	cg24145613	cg05501666	cg11724750									3.90634
chr7:66255551:66255624	74	3	RABGEF1	cg19678940	cg02138348	cg08907176									3.8682
chr10:126158010:126158871	862	3	LHPP	cg22980293	cg06532709	cg14646641									3.85739
chr1:1625395:1625689	295	3	SLC35E2B	cg19018051	cg13440958	cg26114076									3.78831
chr14:50478129:50478243	115	3	LINC01588	cg24871088	cg27531992	cg05982039									3.7784
chr17:762846:763049	204	3	NXN	cg11101698	cg03907521	cg18513062									3.75747
chr6:26155396:26155935	540	3	HIST1H1E	cg15040971	cg15519208	cg10296773									3.70407
chr1:241814413:241814813	401	3	WDR64	cg22338443	cg11097320	cg19670472									3.7007
chr2:238283105:238283454	350	3	COL6A3	cg00146565	cg08158160	cg14556851									3.64287
chr13:111109140:111109651	512	3	COL4A2	cg00275626	cg02688393	cg07980027									3.63411
chr11:10169773:10170206	434	3	SBF2	cg25151200	cg04137467	cg19698692									3.52919
chr1:118441780:118442205	426	3	GDAP2	cg12437474	cg05805241	cg15844520									3.38626
chr11:20087444:20088157	714	3	NAV2	cg04175206	cg02393617	cg25905220									3.36719
chr6:50684843:50685247	405	3	TFAP2D	cg13654594	cg20229493	cg26680132									3.36415
chr7:137002751:137003251	501	3	PTN	cg26788569	cg17275472	cg19746775									3.33451
chr4:103781371:103782243	873	3	UBE2D3	cg14142425	cg12998942	cg02111686									3.33384
chr17:27917879:27917982	104	3	ANKRD13B	cg08217285	cg20350981	cg12080909									3.31622
chr16:50744993:50745102	110	3	NOD2	cg02448735	cg05823465	cg08848643									3.28926
chr5:57939204:57940119	916	3	RAB3C	cg06756535	cg26893502	cg00202337									3.21355
chr1:67659645:67661314	1670	3	IL23R	cg23837520	cg19227223	cg12930917									3.18006
chr14:53241978:53242413	436	3	GNPNAT1	cg06060681	cg12912716	cg05016940									3.1523
chr7:4899213:4899881	669	3	PAPOLB	cg17997545	cg17486644	cg04515534									3.11851
chr7:71744520:71744787	268	3	CALN1	cg05679566	cg10582773	cg25923883									3.06389
chr11:3175007:3175636	630	3	OSBPL5	cg14183540	cg18591228	cg15964132									3.0488
chr2:113594963:113595816	854	3	IL1B	cg20983042	cg02596281	cg18635064									3.02281
chr12:112547034:112547560	527	3	NAA25	cg07706687	cg04001726	cg24638271									3.01061
chr1:170904200:170904703	504	3	MROH9	cg06360271	cg08663653	cg20440668									3.00511
chr9:124985221:124985756	536	3	LHX6	cg09082554	cg10264903	cg02825412									-3.00286
chr1:3631541:3631943	403	3	TP73	cg24781461	cg26465113	cg02167316									-3.0148
chr9:95869973:95870860	888	3	CARD19	cg23327341	cg08111040	cg03215791									-3.01663
chr5:1063554:1064133	580	3	MIR4635	cg19764541	cg15700520	cg13299707									-3.0285
chr8:53478706:53479520	815	3	ALKAL1	cg26021627	cg02711470	cg08860978									-3.08187
chr1:77525033:77525228	196	3	ST6GALNAC5	cg05624234	cg11722227	cg21297282									-3.08345
chr8:146228807:146229440	634	3	ZNF252P	cg00295887	cg24663255	cg25477839									-3.11563
chr6:10505886:10505955	70	3	GCNT2	cg03179504	cg26446161	cg14738587									-3.12206
chr7:150932363:150932495	133	3	MIR671	cg23798544	cg03488729	cg09039335									-3.13242
chr10:3132690:3133735	1046	3	PFKP	cg18647960	cg24754223	cg09551793									-3.13976
chr10:129152030:129153056	1027	3	DOCK1	cg16566019	cg11612352	cg13584266									-3.19604
chr11:12016104:12016464	361	3	DKK3	cg11604637	cg15176798	cg04465525									-3.20107
chr12:21678044:21678651	608	3	SPX	cg03833948	cg24957964	cg04601076									-3.21466
chr11:101982741:101982833	93	3	YAP1	cg22381591	cg22073838	cg20988436									-3.25467
chr13:50160050:50160095	46	3	RCBTB1	cg16533672	cg25835954	cg00477378									-3.28291
chr12:121410855:121411269	415	3	HNF1A-AS1	cg13567169	cg05674928	cg10969412									-3.29191
chr7:1541901:1542315	415	3	INTS1	cg05674406	cg05812430	cg06890291									-3.30815
chr10:73977495:73978188	694	3	ASCC1	cg06062600	cg04545707	cg02540504									-3.36365
chr11:15133749:15134022	274	3	INSC	cg17092502	cg01223673	cg06399933									-3.38943
chr10:96697436:96698366	931	3	CYP2C9	cg24140586	cg23234854	cg09550024									-3.38979
chr15:41101870:41102374	505	3	DNAJC17	cg25966812	cg12254216	cg20055230									-3.39356
chr13:95862076:95862419	344	3	ABCC4	cg10411424	cg26587539	cg03400009									-3.3954
chr1:21901166:21901685	520	3	ALPL	cg07142010	cg16270485	cg14195027									-3.42163
chr4:86699633:86699962	330	3	ARHGAP24	cg08040972	cg20603106	cg05688618									-3.4224
chr9:112260756:112260786	31	3	PTPN3	cg16664210	cg23945576	cg17415790									-3.43799
chr6:29427915:29429346	1432	3	OR2H1	cg13615337	cg04551914	cg15094605									-3.45871
chr2:219725469:219725959	491	3	WNT6	cg15074329	cg05420495	cg11511777									-3.46765
chr1:2425860:2425952	93	3	PLCH2	cg17820022	cg08655953	cg18502684									-3.4938
chr5:37208976:37209440	465	3	C5orf42	cg14824766	cg21077636	cg00331501									-3.50578
chr12:41301754:41302214	461	3	CNTN1	cg25458942	cg26035970	cg18590421									-3.55179
chr16:27242166:27242311	146	3	NSMCE1	cg11300443	cg11135489	cg25126728									-3.57749
chr14:20802214:20802577	364	3	CCNB1IP1	cg19999934	cg00256008	cg03868110									-3.59575
chr10:101156363:101156706	344	3	GOT1	cg22829164	cg03300563	cg06876803									-3.60633
chr1:31846089:31846397	309	3	FABP3	cg19316148	cg20318096	cg07110043									-3.65228
chr6:97010071:97010903	833	3	FHL5	cg20719439	cg23978322	cg03043157									-3.66073
chr10:60578284:60579479	1196	3	BICC1	cg09578524	cg20704823	cg14168713									-3.66176
chr15:28200653:28200844	192	3	OCA2	cg03449867	cg20906524	cg18759643									-3.69028
chr2:220289507:220290186	680	3	DES	cg10048765	cg00459218	cg03628992									-3.71733
chr1:10187447:10187884	438	3	UBE4B	cg24828589	cg17164401	cg10568558									-3.71868
chr1:66456912:66457416	505	3	PDE4B	cg17590234	cg20612286	cg11741987									-3.7201
chr19:55219519:55219964	446	3	LILRP2	cg19273454	cg05135107	cg03372852									-3.74129
chr10:18299822:18300580	759	3	SLC39A12-AS1	cg01026803	cg19494249	cg25104225									-3.74811
chr12:62584024:62584726	703	3	FAM19A2	cg24480012	cg23767318	cg20007569									-3.82536
chr8:117862551:117862670	120	3	RAD21	cg04799002	cg16851138	cg01602171									-3.83667
chr6:107235591:107236242	652	3	LINC02532	cg19843385	cg14326909	cg03035495									-3.8441
chr1:22926884:22927528	645	3	EPHA8	cg18891953	cg00177127	cg20991983									-3.85374
chr4:125633631:125633704	74	3	ANKRD50	cg06844930	cg00317648	cg00357610									-3.89511
chr11:6637027:6638696	1670	3	TAF10	cg25650475	cg26960317	cg19772215									-3.89582
chr2:189434064:189434667	604	3	GULP1	cg09563893	cg20909615	cg09191449									-3.92067
chr8:67587037:67587258	222	3	C8orf44	ch.8.1439749R	cg13064571	cg17253785									-3.94832
chr4:1984950:1985528	579	3	NELFA	cg21618635	cg08205686	cg09308801									-3.96859
chr4:166414216:166414666	451	3	CPE	cg13913528	cg04728296	cg17785786									-3.97796
chr14:93510084:93510791	708	3	ITPK1	cg18420087	cg02287260	cg05138403									-4.02365
chr1:3347992:3348815	824	3	PRDM16	cg11210422	cg11251399	cg11236641									-4.10105
chr10:105846002:105846304	303	3	COL17A1	cg13553455	cg15715892	cg11978051									-4.12606
chr3:17086475:17087078	604	3	PLCL2	cg25215011	cg02291357	cg14979079									-4.17121
chr3:42905968:42906432	465	3	ACKR2	cg08078851	cg19846529	cg13514562									-4.2197
chr7:29329370:29329807	438	3	CHN2	cg00901138	cg07916948	cg12681434									-4.25556
chr2:74035104:74035153	50	3	C2orf78	cg03244210	cg09929408	cg04959802									-4.28112
chr1:43778831:43778960	130	3	TIE1	cg20137069	cg10751900	cg17177886									-4.31607
chr5:309484:310363	880	3	PDCD6	cg03561637	cg09854184	cg12845747									-4.32319
chr7:101870713:101870851	139	3	CUX1	cg16976034	cg24137710	cg15673616									-4.35871
chr17:21200252:21200785	534	3	MAP2K3	cg11866019	cg00210768	cg18587247									-4.46872
chr11:60637361:60638190	830	3	ZP1	cg01449504	cg09930517	cg00152777									-4.49562
chr12:52200919:52201104	186	3	SCN8A	cg06014251	cg12536786	cg19760651									-4.54356
chr5:57789545:57790065	521	3	GAPT	cg07774691	cg14327711	cg15573204									-4.67137
chr4:22714863:22715769	907	3	GBA3	cg00763491	cg17751101	cg23167559									-4.78485
chr8:121549480:121549740	261	3	SNTB1	cg16496450	cg21260512	cg01176625									-4.78747
chr1:156815774:156816460	687	3	INSRR	cg00008446	cg08474334	cg12354960									-4.86654
chr5:172347234:172347685	452	3	ERGIC1	cg21037173	cg13086268	cg07854113									-5.12081
chr17:14933074:14933536	463	3	CDRT7	cg08674484	cg27170621	cg03320144									-5.21753
chr11:71237522:71239055	1534	3	KRTAP5-7	cg17293195	cg06894070	cg14817211									-5.48357
chr3:55001650:55002570	921	3	CACNA2D3	cg17524921	cg26859083	cg23044176									-5.60227
chr15:45254769:45254915	147	3	TERB2	cg09079257	cg07325763	cg12626782									-5.69439
chr5:149151131:149151262	132	3	PPARGC1B	cg06387392	cg08823936	cg14242904									-5.71205
chr1:53661229:53661448	220	3	CPT2	cg24039007	cg13863396	cg06525453									-5.71354
chr19:41729657:41729988	332	3	AXL	cg27579501	cg15959687	cg27437585									-5.82228
chr12:50499308:50499447	140	3	GPD1	cg18813194	cg18058142	cg02919119									-5.87235
chr2:178974175:178974312	138	3	RBM45	cg10592563	cg25699597	cg21302999									-6.14454
chr12:7917828:7918357	530	3	NANOGNB	cg00925156	cg01786216	cg16314923									-6.34439
chr1:41218805:41218983	179	3	MIR30E	cg03909081	cg26820000	cg07387734									-6.39271
chr1:43610502:43610749	248	3	FAM183A	cg08055377	cg20002594	cg19335498									-6.62835
chr12:33592500:33592642	143	3	SYT10	cg00902195	cg20964559	cg10658542									-6.64815
chr10:5236551:5237038	488	3	AKR1C4	cg16388952	cg08550438	cg14346123									-6.66012
chr2:42864218:42864277	60	3	MTA3	cg05073233	cg21473168	cg21360663									-6.71586
chr17:4019963:4020039	77	3	ZZEF1	cg13042103	cg10723869	cg01601017									-6.81175
chr14:46532608:46533258	651	3	LINC00871	cg11010296	cg13218787	cg18625948									-6.86972
chr11:687962:688323	362	3	DEAF1	cg14905098	cg02471078	cg13569700									-6.91283
chr11:114425472:114426409	938	3	NXPE1	cg21644228	cg18719395	cg01410593									-7.43468
chr9:125884548:125884577	30	3	STRBP	cg01081765	cg05598763	cg06428459									-7.50069
chr12:79258407:79258438	32	3	SYT1	cg03205584	cg16661508	cg15245095									-9.47945
chr1:186429967:186430584	618	3	PDC	cg12723191	cg11873772	cg07472880									-9.74563
chr1:90320315:90321453	1139	3	LRRC8D	cg05226048	cg01965380	cg17073989									-10.9161
chr2:8216734:8216794	61	2	LINC00299	cg09771371	cg03333781										10.6609
chr1:237346809:237347350	542	2	RYR2	cg13373703	cg21365886										9.47279
chr4:44655101:44655115	15	2	YIPF7	cg14032844	cg06947433										9.30081
chr3:29377160:29377163	4	2	RBMS3	cg26236143	cg19787097										9.2147
chr17:5820161:5820294	134	2	LOC339166	cg05558615	cg04960007										8.85327
chr17:39735941:39736213	273	2	JUP	cg25103753	cg25149037										8.07172
chr7:137613076:137613666	591	2	CREB3L2	cg07587590	cg16495450										7.82925
chr6:32789916:32790506	591	2	TAP2	cg21021279	cg25798341										7.71134
chr13:21944192:21944198	7	2	MIPEPP3	cg16864159	cg02370695										7.4915
chr1:230472056:230472160	105	2	PGBD5	cg08617127	cg15793716										7.32261
chr3:42162623:42162632	10	2	TRAK1	cg09623688	cg26398636										7.11106
chr9:135087903:135088363	461	2	NTNG2	cg24781332	cg15920352										6.99034
chr8:9760427:9760528	102	2	LINC00599	cg15526246	cg00528902										6.82805
chr16:55360182:55360333	152	2	IRX6	cg06431877	cg02602550										6.77664
chr15:26791513:26791668	156	2	GABRB3	cg09549726	cg25959799										6.70861
chr13:103347386:103347391	6	2	METTL21C	cg10371253	cg04057861										6.59232
chr21:36838243:36838651	409	2	RUNX1	cg14346774	cg26993249										6.39632
chr3:114344938:114344946	9	2	ZBTB20	cg23604194	cg23093175										6.30876
chr4:75854895:75855378	484	2	PARM1	cg04398972	cg00525973										6.29287
chr10:114074616:114074843	228	2	GUCY2GP	cg13763597	cg18014500										6.27399
chr1:43228263:43228316	54	2	C1orf50	cg02220769	cg00917471										6.25913
chr17:14208363:14209002	640	2	MGC12916	cg00179906	cg06841262										6.20839
chr12:39073485:39074015	531	2	CPNE8	cg02851498	cg21878366										6.20258
chr1:245255197:245255376	180	2	EFCAB2	cg06958636	cg27590993										6.08238
chr7:82580938:82580967	30	2	PCLO	cg19296591	cg05341353										6.00487
chr21:31875435:31875448	14	2	KRTAP19-5	cg22565942	cg07374637										5.94142
chr13:51697181:51697247	67	2	C13orf42	cg20450401	cg00395009										5.90451
chr10:126373962:126374935	974	2	FAM53B	cg21097491	cg12551079										5.87706
chr11:19424185:19424528	344	2	NAV2	cg11299856	cg19127806										5.76112
chr1:225139276:225139935	660	2	DNAH14	cg12641387	cg18478565										5.71455
chr13:45736447:45737115	669	2	GTF2F2	cg11712823	cg14945579										5.70544
chr10:135367130:135367706	577	2	SYCE1	cg07328825	cg09480264										5.67379
chr3:65561644:65562086	443	2	MAGI1	cg05244979	cg19853584										5.58048
chr1:2073900:2074268	369	2	PRKCZ	cg00171113	cg06888836										5.5789
chr9:78291029:78291792	764	2	MIR548H3	cg16055294	cg02582781										5.48267
chr6:169625369:169625414	46	2	THBS2	cg10784542	cg00082178										5.46506
chr12:32858574:32859231	658	2	DNM1L	cg16152613	cg14731799										5.45594
chr4:25029699:25030010	312	2	LGI2	cg25064958	cg08935526										5.42552
chr6:117204640:117204749	110	2	RFX6	cg00547021	cg22953445										5.41725
chr19:50182885:50183046	162	2	PRMT1	cg09579389	cg24127106										5.40781
chr11:94133505:94134015	511	2	GPR83	cg02773433	cg27307378										5.36914
chr22:37470872:37470949	78	2	TMPRSS6	cg16956540	cg19490180										5.33735
chr12:102059490:102059884	395	2	MYBPC1	cg12159992	cg23536555										5.33627
chr7:129483134:129483589	456	2	UBE2H	cg08998414	cg21879176										5.32151
chr2:113346102:113346253	152	2	CHCHD5	cg01173003	cg13481904										5.27973
chr4:3345374:3345495	122	2	RGS12	cg24082460	cg19670885										5.24543
chr8:25697746:25697802	57	2	PPP2R2A	cg10312859	cg23048972										5.24054
chr11:86105255:86105321	67	2	CCDC81	cg24806894	cg21036292										5.21885
chr20:45313808:45314291	484	2	SLC13A3	cg12735852	cg16836388										5.19399
chr3:69373646:69374448	803	2	FRMD4B	cg09738887	cg24281968										5.16285
chr9:140814587:140815010	424	2	CACNA1B	cg04961448	cg14353506										5.16002
chr13:78518703:78519244	542	2	RNF219-AS1	cg10389399	cg25348433										5.12978
chr12:10126938:10127367	430	2	CLEC12A	cg13233583	cg04725405										5.12638
chr22:24373618:24374012	395	2	LOC391322	cg09033563	cg21256200										5.11973
chr15:76604717:76604817	101	2	ETFA	cg16052930	cg14533732										5.11415
chr2:73518221:73518365	145	2	EGR4	cg10014308	cg25622481										5.10697
chr19:2310327:2310438	112	2	LINGO3	cg15646495	cg07739242										5.1002
chr22:26962806:26962815	10	2	TPST2	cg14538249	cg14644570										5.08681
chr12:3232033:3232207	175	2	TSPAN9	cg10773971	cg15852320										5.08177
chr2:80163466:80163793	328	2	CTNNA2	cg14212230	cg22553452										5.08093
chr11:46551837:46552288	452	2	AMBRA1	cg12515135	cg16057766										5.06564
chr1:68687184:68687848	665	2	WLS	cg07046237	cg21744150										5.04877
chr18:61442792:61443038	247	2	SERPINB7	cg02134397	cg17251713										5.02629
chr8:63386950:63387061	112	2	NKAIN3	cg27245573	cg18607583										4.99528
chr7:26404716:26404734	19	2	SNX10	cg25985583	cg03717057										4.98383
chr1:231719135:231720113	979	2	TSNAX-DISC1	cg12413381	cg15143140										4.9636
chr19:10858670:10859490	821	2	DNM2	cg13366849	cg13163169										4.95487
chr8:16043460:16043667	208	2	MSR1	cg02506284	cg16662135										4.95023
chr2:99206823:99207073	251	2	INPP4A	cg18128529	cg01275697										4.89645
chr12:79809356:79809932	577	2	MIR1252	cg09884851	cg00246332										4.8934
chr15:63566255:63566799	545	2	APH1B	cg00033703	cg15137491										4.82487
chr18:48404401:48404491	91	2	ME2	cg06366203	cg26727372										4.82218
chr15:52264758:52265415	658	2	LEO1	cg26813044	cg19810676										4.74506
chr9:22645058:22645523	466	2	LINC01239	cg00945698	cg21096319										4.74383
chr3:11646363:11646490	128	2	VGLL4	cg09419843	cg25929204										4.70276
chr1:85763605:85764021	417	2	LOC646626	cg00612352	cg27183818										4.70181
chr14:20403845:20404281	437	2	OR4K1	cg11848324	cg09775972										4.68051
chr11:47345104:47345685	582	2	MADD	cg20849833	cg12073301										4.6665
chr6:26088202:26088446	245	2	HFE	cg08320659	cg20485758										4.5776
chr6:54172183:54172378	196	2	TINAG	cg12397274	cg27090087										4.57141
chr6:66205895:66206412	518	2	EYS	cg13128985	cg19534662										4.56575
chr1:169860336:169860805	470	2	SCYL3	cg19198470	cg08161205										4.53437
chr11:73149993:73150379	387	2	FAM168A	cg10580715	cg15914990										4.50991
chr8:1502766:1503132	367	2	DLGAP2	cg00623161	cg15953038										4.48315
chr1:186944266:186944696	431	2	PLA2G4A	cg14875564	cg25198029										4.47249
chr11:9533691:9534031	341	2	ZNF143	cg14559231	cg07944409										4.45596
chr2:60761027:60761127	101	2	BCL11A	cg01616628	cg11913616										4.44689
chr1:101703628:101703749	122	2	S1PR1	cg10210739	cg17859448										4.43102
chr12:16763480:16763765	286	2	LMO3	cg18720151	cg11902726										4.4187
chr2:85531470:85531486	17	2	TCF7L1	cg03255379	cg17168093										4.40934
chr15:43637961:43638196	236	2	ADAL	cg06366123	cg25696611										4.39602
chr11:95855979:95856658	680	2	MAML2	cg05250832	cg01219426										4.39405
chr1:248342534:248342598	65	2	OR2M2	cg22490229	cg03025981										4.38866
chr14:105215400:105215644	245	2	SIVA1	cg15320508	cg15983585										4.37102
chr2:50883765:50884252	488	2	NRXN1	cg13531018	cg10919889										4.30912
chr1:202772164:202772512	349	2	KDM5B	cg24880665	cg09019389										4.29701
chr10:50889728:50890136	409	2	CHAT	cg21999805	cg10953158										4.2912
chr6:31145302:31145335	34	2	PSORS1C3	cg26069890	cg02077524										4.28933
chr15:75868693:75869384	692	2	PTPN9	cg18385457	cg17873645										4.28273
chr1:111216839:111217194	356	2	KCNA3	cg15726426	cg20302133										4.27982
chr12:20833510:20834053	544	2	PDE3A	cg24509104	cg09568818										4.25423
chr1:200003267:200003342	76	2	NR5A2	cg25306277	cg15198094										4.21751
chr21:30723849:30723884	36	2	BACH1	cg10693037	cg24461347										4.16202
chr18:9215747:9215818	72	2	ANKRD12	cg10418276	cg07431832										4.15991
chr6:170816044:170816142	99	2	PSMB1	cg10983013	cg12171221										4.15228
chr4:73218282:73218522	241	2	ADAMTS3	cg02518591	cg27634382										4.10946
chr1:248159417:248160281	865	2	OR2L13	cg10034335	cg04006138										4.10049
chr18:60880519:60881069	551	2	BCL2	cg11476571	cg24124688										4.09732
chr15:89457241:89457356	116	2	MFGE8	cg07380563	cg14540337										4.08047
chr8:1729130:1729607	478	2	CLN8	cg11071514	cg09410841										4.07953
chr5:180466363:180466679	317	2	BTNL9	cg04903465	cg12916671										4.04971
chr17:61368544:61369095	552	2	TANC2	cg26076846	cg16007381										4.04757
chr19:52660493:52660714	222	2	ZNF836	cg06582460	cg11214619										4.04312
chr19:3293448:3293547	100	2	CELF5	cg18541087	cg21765032										4.03187
chr12:95008004:95008073	70	2	TMCC3	cg01728092	cg14705827										4.00566
chr10:37892504:37892709	206	2	MTRNR2L7	cg13060605	cg19461896										4.00028
chr3:56104780:56104883	104	2	ERC2	cg09326497	cg13589942										3.96076
chr6:42264793:42265255	463	2	TRERF1	cg05917713	cg10090316										3.95932
chr1:8772712:8772984	273	2	RERE	cg24352878	cg18269493										3.93201
chr15:78595296:78596065	770	2	WDR61	cg12185637	cg21799093										3.91743
chr19:8324751:8324774	24	2	CERS4	cg01241697	cg18105835										3.90569
chr16:68320536:68320727	192	2	SLC7A6	cg19148032	cg25797395										3.89801
chr1:155161784:155161833	50	2	MUC1	cg24512973	cg18804777										3.88807
chr7:42192806:42192975	170	2	GLI3	cg27071972	cg17347386										3.86664
chr3:136062554:136062740	187	2	STAG1	cg01361285	cg25498969										3.86645
chr2:137639107:137639406	300	2	THSD7B	cg08019201	cg21296617										3.85712
chr9:104135218:104135244	27	2	BAAT	cg16060790	cg10202782										3.85455
chr1:27559823:27560050	228	2	WDTC1	cg26060536	cg03059896										3.85268
chr10:18828426:18828486	61	2	CACNB2	cg00300275	cg17074220										3.83213
chr15:60801699:60801743	45	2	RORA	cg24615179	cg24269989										3.81132
chr6:56779348:56779805	458	2	DST	cg26379768	cg12025076										3.78214
chr8:144765920:144766349	430	2	ZNF707	cg05565201	cg15084801										3.77282
chr6:4020946:4021191	246	2	PRPF4B	cg13824270	cg18400668										3.7656
chr2:47086011:47086248	238	2	LINC01119	cg16782436	cg02034951										3.74654
chr22:40573762:40573877	116	2	TNRC6B	cg14311088	cg04870498										3.72844
chr8:82443915:82444249	335	2	FABP12	cg27445872	cg18190353										3.72706
chr12:102153578:102153611	34	2	GNPTAB	cg12537064	cg06449573										3.72512
chr8:124162139:124162910	772	2	TBC1D31	cg15814944	cg07651970										3.69619
chr22:26112276:26112510	235	2	GRK3	cg06555056	cg17075242										3.68253
chr18:70208064:70208357	294	2	CBLN2	cg27373591	cg24956253										3.66801
chr6:41906957:41907198	242	2	CCND3	cg01803415	cg05568549										3.65813
chr8:42330145:42330638	494	2	SLC20A2	cg26874774	cg21921016										3.6367
chr19:8656319:8656852	534	2	ADAMTS10	cg06915373	cg22983083										3.61089
chr18:54623752:54624442	691	2	WDR7	cg05352517	cg24166763										3.60771
chr11:20185382:20186078	697	2	DBX1	cg22152728	cg10167266										3.59441
chr4:85505304:85505574	271	2	CDS1	cg09370066	cg22884714										3.56959
chr6:114289504:114289969	466	2	HDAC2	cg11276600	cg15069235										3.56628
chr6:101330101:101330695	595	2	ASCC3	cg11794935	cg18272009										3.55472
chr17:79619190:79619235	46	2	PDE6G	cg22362389	cg10661904										3.54396
chr2:20428036:20428129	94	2	SDC1	cg09043921	cg03960220										3.53778
chr3:181044466:181045270	805	2	SOX2-OT	cg07944740	cg25436634										3.50566
chr6:53528692:53528893	202	2	KLHL31	cg21497440	cg26869920										3.50158
chr9:19089476:19089480	5	2	HAUS6	cg22593156	cg17295372										3.49644
chr17:79355666:79355928	263	2	LOC100130370	cg04172640	cg05469574										3.48892
chr7:132338096:132338277	182	2	PLXNA4	cg20375869	cg05085414										3.47574
chr2:231277436:231277705	270	2	SP100	cg06826886	cg17147909										3.47342
chr19:1265302:1265458	157	2	CIRBP	cg23001905	cg10667102										3.46726
chr15:94775194:94775567	374	2	MCTP2	cg23118708	cg10186733										3.45873
chr1:217959671:217959780	110	2	SPATA17	cg08324366	cg15415370										3.43271
chr6:116358814:116359135	322	2	TPI1P3	cg11212237	cg24465845										3.4307
chr19:15782644:15783239	596	2	CYP4F12	cg22669123	cg14711976										3.42922
chr6:5125918:5126108	191	2	LYRM4	cg00478886	cg07298508										3.42286
chr8:1840794:1841065	272	2	ARHGEF10	cg24613789	cg07139728										3.4133
chr8:32425281:32425761	481	2	NRG1	cg22305826	cg06667609										3.3955
chr7:143602068:143602071	4	2	TCAF1	cg06100639	cg03083414										3.39528
chr19:6892138:6892577	440	2	ADGRE1	cg22069688	cg01736477										3.37345
chr13:47468154:47468240	87	2	HTR2A	cg12367389	cg14059288										3.37022
chr1:8434050:8434720	671	2	RERE	cg15732724	cg06838963										3.36957
chr22:26878410:26878792	383	2	SRRD	cg06343740	cg06849381										3.35625
chr1:14145540:14146276	737	2	PRDM2	cg16560370	cg19705300										3.34865
chr2:203001116:203001461	346	2	KIAA2012	cg10759613	cg11343449										3.33122
chrX:63576294:63576458	165	2	MTMR8	cg01323448	cg20397513										3.32609
chr12:75444936:75444951	16	2	KCNC2	cg08600459	cg15939808										3.32458
chr6:16741371:16742123	753	2	ATXN1	cg05540662	cg10262747										3.319
chr7:1529015:1529251	237	2	INTS1	cg23864283	cg00417963										3.30626
chr15:69738632:69739064	433	2	KIF23	cg05917858	cg05910156										3.30011
chr17:8275273:8275477	205	2	KRBA2	cg14069619	cg19895022										3.288
chr18:46388932:46389176	245	2	CTIF	cg21444002	cg14490718										3.27771
chr20:1349052:1349704	653	2	FKBP1A	cg04578890	cg24045508										3.24544
chr1:111149507:111149644	138	2	KCNA2	cg25281171	cg00207865										3.24395
chr11:71794689:71795278	590	2	NUMA1	cg16160458	cg16047868										3.23755
chr14:102715546:102716274	729	2	MOK	cg13615075	cg24928864										3.23605
chrX:22289938:22290484	547	2	ZNF645	cg02875771	cg02939216										3.22978
chr1:247600998:247601478	481	2	NLRP3	cg24104249	cg05615449										3.21618
chr10:99393886:99394140	255	2	MORN4	cg15711987	cg14684554										3.17564
chr18:34350413:34351078	666	2	FHOD3	cg14678690	cg15888789										3.16369
chr5:111056920:111057051	132	2	STARD4-AS1	cg10599998	cg19036558										3.15017
chr13:114260262:114260546	285	2	TFDP1	cg01595804	cg07541443										3.14873
chr2:65623541:65623624	84	2	SPRED2	cg24872815	cg19337748										3.13759
chr2:238503119:238503681	563	2	RAB17	cg24570346	cg15623808										3.13111
chr11:62384115:62385071	957	2	EML3	cg22176672	cg25870670										3.12678
chr2:11758995:11759194	200	2	GREB1	cg19306036	cg23605797										3.1254
chr17:44931620:44931777	158	2	WNT9B	cg14199384	cg25503799										3.12217
chr8:140786208:140786393	186	2	TRAPPC9	cg20024757	cg04891328										3.11587
chr11:61377918:61378405	488	2	RPLP0P2	cg01784825	cg01218778										3.11184
chr3:130278864:130279271	408	2	COL6A6	cg14720996	cg18551762										3.11093
chr2:190541400:190541480	81	2	ANKAR	cg12918604	cg17367381										3.09695
chr10:95984834:95985675	842	2	PLCE1	cg13512927	cg07673285										3.09599
chr11:33677143:33677621	479	2	KIAA1549L	cg00114046	cg20073320										3.09289
chr4:77997927:77998366	440	2	CCNI	cg26633751	cg26202541										3.09138
chr10:45498904:45499133	230	2	C10orf25	cg10844884	cg24982997										3.07957
chr19:3205635:3205972	338	2	NCLN	cg20977095	cg10645944										3.07661
chr11:1027257:1027560	304	2	MUC6	cg07729916	cg23152931										3.04543
chr7:598979:599090	112	2	PRKAR1B	cg14526322	cg05955624										3.03895
chr4:53614727:53615364	638	2	ERVMER34-1	cg05077452	cg04584183										3.03075
chr1:35917355:35917793	439	2	KIAA0319L	cg11983385	cg24791618										3.02172
chr9:117381841:117381858	18	2	TMEM268	cg15787128	cg23949114										3.01178
chr2:38812804:38812997	194	2	HNRNPLL	cg01998719	cg06755692										3.00924
chr1:94470733:94471306	574	2	ABCA4	cg15218354	cg19378389										3.00745
chrX:112059388:112059412	25	2	AMOT	cg16263715	cg13912400										3.00313
chr17:953069:953523	455	2	ABR	cg00634573	cg07544195										-3.00392
chr6:137315116:137315310	195	2	NHEG1	cg10232138	cg05786341										-3.01723
chr8:58909645:58910391	747	2	FAM110B	cg14228614	cg08461352										-3.01858
chr2:80253010:80253338	329	2	CTNNA2	cg14821245	cg00751386										-3.01904
chr11:132502689:132502809	121	2	OPCML	cg16349894	cg04256834										-3.02559
chr19:7557242:7557797	556	2	TEX45	cg10634218	cg20875867										-3.03241
chr10:24386611:24387144	534	2	KIAA1217	cg23647784	cg08717401										-3.03388
chr1:236004282:236004310	29	2	LYST	cg04089817	cg27348232										-3.04433
chr3:194795557:194795573	17	2	XXYLT1	cg11882903	cg15248168										-3.05644
chr9:116792216:116792645	430	2	ZNF618	cg04217206	cg25066796										-3.073
chr19:5453234:5453362	129	2	ZNRF4	cg21085686	cg14163927										-3.0883
chr11:65631880:65631995	116	2	CFL1	cg25174111	cg07668999										-3.08832
chr9:137257228:137257799	572	2	RXRA	cg10271868	cg04661740										-3.09828
chr6:161837218:161837387	170	2	PRKN	cg26374826	cg18005000										-3.09921
chr3:133721889:133722579	691	2	SLCO2A1	cg19625347	cg22480427										-3.13208
chr20:25200966:25201145	180	2	ENTPD6	cg21970318	cg14056337										-3.14888
chr16:3723496:3723899	404	2	TRAP1	cg06758207	cg04230537										-3.15516
chr3:41306781:41306956	176	2	ULK4	cg11764784	cg17885959										-3.15773
chr1:228266701:228266829	129	2	ARF1	cg00384553	cg09278882										-3.15908
chr19:48640719:48640883	165	2	LIG1	cg21573745	cg23501292										-3.18887
chrX:69352056:69352174	119	2	IGBP1	cg07396368	cg05602527										-3.19083
chr2:176946509:176947228	720	2	EVX2	cg06496484	cg27213509										-3.19277
chr18:71804015:71804376	362	2	FBXO15	cg17886488	cg10320000										-3.20312
chr11:67411541:67412293	753	2	TBX10	cg11964549	cg00793342										-3.20319
chr13:21283469:21284013	545	2	IL17D	cg12867776	cg13288328										-3.21813
chr4:140965746:140965837	92	2	MAML3	cg07172882	cg08140751										-3.22142
chr21:31987978:31988171	194	2	KRTAP20-1	cg25388528	cg06011624										-3.23017
chr1:64971188:64971218	31	2	CACHD1	cg19304410	cg02284587										-3.23718
chr11:128772355:128772555	201	2	C11orf45	cg19979370	cg27292710										-3.23871
chr6:75857507:75858385	879	2	COL12A1	cg20450082	cg04373605										-3.25367
chr22:30938017:30938073	57	2	SEC14L6	cg05499148	cg13731133										-3.27016
chr10:129796199:129796229	31	2	PTPRE	cg15621651	cg19253850										-3.27105
chr19:42395107:42395743	637	2	ARHGEF1	cg22520700	cg23899367										-3.27682
chr7:157516593:157517050	458	2	PTPRN2	cg11427314	cg07924708										-3.28508
chr5:64557881:64558623	743	2	ADAMTS6	cg12899034	cg21878650										-3.29004
chr6:43017321:43017367	47	2	CUL7	cg10822264	cg14055244										-3.30401
chr17:25935523:25936354	832	2	KSR1	cg17533644	cg13208054										-3.31153
chr6:88053106:88053305	200	2	C6orf163	cg15654458	cg22325435										-3.31316
chr18:9809074:9809551	478	2	RAB31	cg02356288	cg07247432										-3.31401
chr1:45110910:45111435	526	2	RNF220	cg09093100	cg11744075										-3.3205
chr13:46745046:46745445	400	2	LCP1	cg01989261	cg01584202										-3.32801
chr5:368843:369088	246	2	AHRR	cg11902777	cg12202185										-3.33339
chr6:32554385:32554481	97	2	HLA-DRB6	cg17416722	cg24147543										-3.34149
chr19:51813163:51813601	439	2	IGLON5	cg23410824	cg08838211										-3.36515
chr1:212005410:212005455	46	2	LPGAT1	cg01985143	cg11389491										-3.37345
chr3:186083375:186083922	548	2	DGKG	cg19993766	cg18800785										-3.38725
chr7:140776502:140776653	152	2	TMEM178B	cg01184930	cg11344121										-3.38802
chr7:47445517:47445681	165	2	TNS3	cg04778099	cg23694490										-3.40472
chr1:240448059:240448319	261	2	FMN2	cg12869217	cg09514936										-3.43414
chr11:88243417:88243569	153	2	GRM5-AS1	cg13465554	cg25960479										-3.4364
chr1:230805169:230805228	60	2	COG2	cg00892397	cg17099442										-3.43834
chr14:76165540:76165590	51	2	TTLL5	cg05871806	cg11784681										-3.53077
chr2:43618836:43619252	417	2	THADA	cg13783191	cg19465455										-3.53088
chr2:218842152:218842585	434	2	TNS1	cg07954456	cg00786685										-3.5354
chr1:19670330:19670446	117	2	CAPZB	cg06550935	cg15100209										-3.53743
chr22:45022475:45022625	151	2	LINC00229	cg06797253	cg12363840										-3.53752
chr9:135068203:135068258	56	2	NTNG2	cg17374726	cg09995569										-3.53864
chr9:94571851:94572010	160	2	ROR2	cg08692787	cg08706626										-3.54361
chrX:31090793:31090939	147	2	FTHL17	cg07295991	cg11707753										-3.55559
chr16:77820988:77821171	184	2	VAT1L	cg00987494	cg15033135										-3.56888
chr8:140839863:140840140	278	2	TRAPPC9	cg05883747	cg04680162										-3.5716
chr3:49910483:49911342	860	2	CAMKV	cg15054595	cg21467203										-3.58376
chr22:42147356:42147521	166	2	MEI1	cg12016267	cg20670587										-3.59857
chr2:176868389:176868921	533	2	LNPK	cg00620464	cg14035506										-3.60559
chr2:165594343:165594635	293	2	COBLL1	cg16227000	cg17631321										-3.61972
chr9:114560607:114560616	10	2	C9orf84	cg13604909	cg03769338										-3.64888
chr8:144912486:144912822	337	2	PUF60	cg12642473	cg00274357										-3.65164
chr3:173853114:173853200	87	2	NLGN1	cg13974501	cg07207068										-3.65241
chr13:36086670:36086933	264	2	NBEA	cg19947060	cg25192925										-3.65389
chr20:62612705:62612854	150	2	SAMD10	cg23854747	cg10271717										-3.65491
chr1:95286125:95286311	187	2	SLC44A3	cg04314247	cg20059151										-3.67077
chr15:78917532:78917612	81	2	CHRNA3	cg21306113	cg20622131										-3.68541
chr8:52801527:52801982	456	2	PCMTD1	cg17249938	cg00836007										-3.70294
chr12:57561150:57561189	40	2	LRP1	cg02654775	cg06799152										-3.70535
chr4:185086662:185087000	339	2	ENPP6	cg14727275	cg24854430										-3.70548
chr10:134680756:134680867	112	2	CFAP46	cg13469286	cg18682731										-3.72347
chr9:138749560:138749963	404	2	CAMSAP1	cg14160433	cg13463941										-3.7326
chr3:69439170:69439210	41	2	FRMD4B	cg08974527	cg02287909										-3.73779
chr14:60975174:60975199	26	2	SIX6	cg07747306	cg13769906										-3.74734
chr4:36334077:36334275	199	2	DTHD1	cg06184813	cg14401496										-3.77871
chr22:18594196:18594235	40	2	TUBA8	cg09365259	cg04800681										-3.78721
chr4:5892965:5893332	368	2	CRMP1	cg12773394	cg05875617										-3.79301
chr8:134517748:134517821	74	2	ST3GAL1	cg12742190	cg21583284										-3.79552
chr10:60552724:60553070	347	2	BICC1	cg13689411	cg14309893										-3.79766
chr8:58191386:58191610	225	2	LINC00588	cg13458255	cg01721255										-3.79986
chr22:49025581:49026081	501	2	FAM19A5	cg14514385	cg06967458										-3.80149
chr8:52559758:52560007	250	2	PXDNL	cg13125163	cg06702849										-3.80372
chr19:57182127:57182816	690	2	ZNF835	cg00747959	cg03044603										-3.80791
chr20:31222227:31222409	183	2	C20orf203	cg12479324	cg04655784										-3.82865
chr7:99987584:99987853	270	2	PILRA	cg21139485	cg24531009										-3.82942
chr15:48019231:48019758	528	2	SEMA6D	cg03801287	cg01320211										-3.8298
chr7:4828451:4828519	69	2	MIR4656	cg12435677	cg02740061										-3.83266
chr6:26020251:26020421	171	2	HIST1H3A	cg18810712	cg00942918										-3.84023
chr5:159640579:159640765	187	2	FABP6	cg01711005	cg03180291										-3.84108
chr2:233791962:233792394	433	2	NGEF	cg11972305	cg08165971										-3.85095
chr2:171669275:171669862	588	2	GAD1	cg12904135	cg03793625										-3.85226
chr5:15645642:15646052	411	2	FBXL7	cg11339964	cg21306464										-3.8698
chr10:13657477:13657902	426	2	PRPF18	cg05686950	cg25103185										-3.8778
chr2:74555399:74555432	34	2	SLC4A5	cg06736683	cg11419725										-3.88308
chr3:168236948:168237302	355	2	EGFEM1P	cg06609843	cg00458261										-3.88731
chr17:8193298:8193452	155	2	SLC25A35	cg19564884	cg03710587										-3.9068
chr17:72870102:72870188	87	2	FDXR	cg16376748	cg25786980										-3.91058
chr22:32440788:32441170	383	2	SLC5A1	cg00665979	cg14395060										-3.91167
chr3:126292582:126292738	157	2	TXNRD3NB	cg22296244	cg09841361										-3.93707
chr22:40454258:40454473	216	2	TNRC6B	cg05952630	cg25923062										-3.94881
chr8:144449916:144450049	134	2	RHPN1	cg19716697	cg14963406										-3.98486
chr11:4019496:4019772	277	2	STIM1	cg09110199	cg11400786										-3.99622
chr2:166165058:166165261	204	2	SCN2A	cg18377692	cg06868293										-4.0098
chr11:86652648:86653066	419	2	PRSS23	cg16090991	cg24069172										-4.04652
chr8:620858:621278	421	2	ERICH1	cg01911386	cg12975892										-4.06019
chr3:4392718:4393231	514	2	SUMF1	cg22555910	cg23172215										-4.07222
chr9:140331284:140331582	299	2	ENTPD8	cg13476123	cg07276118										-4.07931
chr4:48136586:48136846	261	2	TXK	cg01659072	cg09038661										-4.08045
chr9:16253589:16254284	696	2	C9orf92	cg16285228	cg07018550										-4.0821
chr3:21583894:21584249	356	2	ZNF385D	cg26302779	cg19102621										-4.08436
chr7:100221807:100222124	318	2	TFR2	cg22677985	cg18224793										-4.10432
chr3:122460394:122460814	421	2	HSPBAP1	cg21949397	cg20468026										-4.11511
chr7:50411455:50411466	12	2	IKZF1	cg00887518	cg18708796										-4.12127
chr13:101798723:101799158	436	2	NALCN	cg19743676	cg14687331										-4.12242
chr1:108508185:108508207	23	2	VAV3	cg17099397	cg05937496										-4.12716
chr4:184431586:184432152	567	2	ING2	cg04687337	cg04551271										-4.12751
chr8:10183609:10183929	321	2	MSRA	cg10206601	cg13294644										-4.14368
chr1:11559982:11560374	393	2	DISP3	cg23589174	cg14966878										-4.14903
chr17:26221590:26221888	299	2	NOS2	cg04719462	cg06558991										-4.16122
chr12:43834948:43834994	47	2	ADAMTS20	cg06201228	cg06854945										-4.18254
chr22:19039248:19039256	9	2	DGCR11	cg09947190	cg01613271										-4.19219
chr1:92167282:92167308	27	2	TGFBR3	cg16946848	cg04702101										-4.20076
chr10:52828851:52829575	725	2	PRKG1	cg15118537	cg24524694										-4.20094
chr10:114056589:114056795	207	2	TECTB	cg26430041	cg12329766										-4.20256
chr8:19535747:19535888	142	2	CSGALNACT1	cg25923918	cg21373029										-4.20995
chr15:66545863:66545913	51	2	MEGF11	cg01889020	cg23023820										-4.22245
chr3:195497853:195497953	101	2	MUC4	cg27335579	cg02570646										-4.24504
chr12:99287558:99287793	236	2	ANKS1B	cg20254354	cg14733535										-4.24805
chr3:183755507:183755844	338	2	HTR3D	cg12749468	cg18116554										-4.27052
chr18:19998831:19998926	96	2	CTAGE1	cg26796057	cg24445674										-4.27519
chr3:189834383:189834532	150	2	P3H2	cg23238530	cg07906003										-4.28623
chr7:158179313:158179627	315	2	PTPRN2	cg27282206	cg10650290										-4.28753
chr4:183710344:183710473	130	2	TENM3	cg26850677	cg06366833										-4.29081
chr16:54115540:54115828	289	2	FTO	cg15536925	cg06833284										-4.30798
chr3:63922208:63922542	335	2	ATXN7	cg00856905	cg07139503										-4.30884
chr3:79815848:79816309	462	2	ROBO1	cg21865845	cg16989059										-4.33694
chr22:44237485:44237768	284	2	SULT4A1	cg14776436	cg04483586										-4.34232
chr7:45014805:45014822	18	2	MYO1G	cg18984761	cg26670204										-4.34432
chr9:95147434:95148002	569	2	OGN	cg00875909	cg15236505										-4.35572
chr20:43036036:43036281	246	2	MIR3646	cg07906484	cg03151445										-4.38637
chr1:154545724:154546174	451	2	CHRNB2	cg06776548	cg13393009										-4.38769
chr18:21461962:21461971	10	2	LAMA3	cg23721291	cg12433610										-4.38832
chr6:56798172:56798605	434	2	DST	cg05634622	cg24494885										-4.40085
chr19:3290030:3290345	316	2	CELF5	cg12077487	cg25254739										-4.40527
chr11:2164976:2165136	161	2	IGF2	cg10501065	cg04112019										-4.40858
chr11:19401080:19401272	193	2	NAV2	cg26336453	cg09469842										-4.41914
chr21:46572528:46573382	855	2	ADARB1	cg17540096	cg22281721										-4.42
chr6:51539894:51540072	179	2	PKHD1	cg23076903	cg04124466										-4.4342
chr11:64074137:64074198	62	2	ESRRA	cg03527086	cg15755028										-4.47461
chr11:63328106:63328216	111	2	HRASLS2	cg02906054	cg14378288										-4.48285
chr1:113230174:113230380	207	2	MOV10	cg06477422	cg09006696										-4.49341
chr17:56274480:56274597	118	2	EPX	cg08105265	cg03519593										-4.5373
chr16:25005421:25005762	342	2	ARHGAP17	cg18164058	cg05583636										-4.57453
chr10:134103607:134103891	285	2	STK32C	cg12876537	cg04827919										-4.57456
chr11:88075267:88075290	24	2	CTSC	cg00349687	cg24482177										-4.67545
chr14:39579273:39579505	233	2	GEMIN2	cg24065982	cg14289929										-4.68341
chr11:3155992:3156454	463	2	OSBPL5	cg09920974	cg14545212										-4.68348
chr7:77023653:77023720	68	2	GSAP	cg12567578	cg09351656										-4.70243
chr11:133032572:133032650	79	2	OPCML	cg14483831	cg01751181										-4.71498
chr12:52607461:52607927	467	2	C12orf80	cg25658278	cg05711895										-4.75922
chr8:28175463:28176295	833	2	PNOC	cg02397571	cg20274304										-4.76543
chr19:632675:633157	483	2	POLRMT	cg02707162	cg25631650										-4.77604
chr13:41064482:41064545	64	2	FOXO1	cg26707718	cg01830053										-4.80484
chr1:231483405:231483590	186	2	SPRTN	cg19784286	cg10899722										-4.83094
chr13:35924066:35924150	85	2	NBEA	cg20670033	cg00187547										-4.83122
chr19:44456655:44456791	137	2	ZNF221	cg26237255	cg13060897										-4.87834
chr12:104202431:104202929	499	2	NT5DC3	cg00955513	cg15558117										-4.92287
chr15:100542595:100542628	34	2	ADAMTS17	cg17509887	cg14911520										-4.92371
chr6:152639235:152639548	314	2	SYNE1	cg09516930	cg14685356										-4.98479
chr11:61352423:61352437	15	2	SYT7	cg10061353	cg08635368										-5.00886
chr16:47494258:47494392	135	2	PHKB	cg09909151	cg26339529										-5.07059
chr21:36616969:36616995	27	2	RUNX1	cg06532933	cg13808022										-5.144
chr4:46391159:46391259	101	2	GABRA2	cg12858909	cg00452958										-5.16643
chr9:136930274:136930777	504	2	BRD3	cg09855906	cg13758054										-5.21772
chr20:61957867:61957879	13	2	COL20A1	cg04850472	cg16371007										-5.22406
chr3:142548853:142549211	359	2	PCOLCE2	cg17660251	cg12644040										-5.23401
chr1:39981352:39981410	59	2	BMP8A	cg25595442	cg10715272										-5.24946
chr11:122604193:122604195	3	2	UBASH3B	cg25026693	cg04842938										-5.28768
chr7:803143:803453	311	2	DNAAF5	cg09068744	cg17102199										-5.29151
chr5:43155548:43155674	127	2	ZNF131	cg07903667	cg02505117										-5.30802
chr12:70913477:70913950	474	2	PTPRB	cg17029007	cg21057130										-5.31047
chr18:500817:500979	163	2	COLEC12	cg16943083	cg19461621										-5.32223
chr8:56838313:56838907	595	2	LYN	cg07103639	cg09090549										-5.3501
chr7:31121827:31122218	392	2	ADCYAP1R1	cg03447880	cg04190451										-5.35953
chr19:34808158:34808605	448	2	KIAA0355	cg10180367	cg12899919										-5.39237
chr6:155578954:155579028	75	2	TFB1M	cg23734710	cg15569089										-5.41273
chr1:163228250:163228718	469	2	RGS5	cg18604529	cg17327523										-5.49759
chr1:113500329:113500384	56	2	SLC16A1	cg07176692	cg19645639										-5.53562
chr7:42007440:42008023	584	2	GLI3	cg27450153	cg00362680										-5.55708
chr9:132431581:132432409	829	2	PRRX2	cg13483797	cg01661222										-5.56341
chr18:56188748:56189362	615	2	ALPK2	cg21360313	cg22315657										-5.6001
chr3:10399379:10399439	61	2	ATP2B2	cg20729768	cg02532341										-5.61008
chr6:32527793:32528390	598	2	HLA-DRB6	cg04422742	cg20083297										-5.61267
chr9:125560891:125561317	427	2	OR1K1	cg00489438	cg08270825										-5.6421
chr1:54744131:54745056	926	2	SSBP3	cg25406699	cg27115257										-5.69861
chr1:14140248:14140767	520	2	PRDM2	cg10444683	cg10554201										-5.71133
chr14:45369477:45369479	3	2	C14orf28	cg12961236	cg05393777										-5.76742
chr4:120057110:120057818	709	2	MYOZ2	cg21011794	cg14736911										-5.77285
chr22:41941449:41941494	46	2	POLR3H	cg26372178	cg02738086										-5.78801
chr18:44481416:44481667	252	2	PIAS2	cg05533783	cg20264620										-5.86139
chr17:31203112:31203477	366	2	MYO1D	cg10036209	cg22716984										-5.90075
chr11:1256378:1256651	274	2	MUC5B	cg15953187	cg01989504										-5.93614
chr11:16403897:16403954	58	2	SOX6	cg20655237	cg04110945										-5.94424
chr11:61543851:61543928	78	2	MYRF	cg09873553	cg04074454										-5.95638
chr11:65556161:65556438	278	2	OVOL1	cg22713640	cg04519387										-5.9844
chr8:24242846:24243220	375	2	ADAMDEC1	cg05466228	cg14637138										-5.98705
chr8:14188631:14189121	491	2	SGCZ	cg08036763	cg11621038										-6.00693
chr22:23455179:23455419	241	2	GNAZ	cg20919974	cg00097715										-6.00803
chr4:15423127:15423138	12	2	C1QTNF7	cg00432058	cg27239301										-6.00865
chr11:18728598:18728665	68	2	IGSF22	cg16007541	cg12788982										-6.01079
chr14:52436541:52437206	666	2	GNG2	cg09292081	cg19819774										-6.02973
chr19:6752577:6752895	319	2	SH2D3A	cg08890883	cg09036996										-6.03208
chr1:111490459:111490669	211	2	LRIF1	cg17798320	cg16692922										-6.03987
chr3:93678562:93678708	147	2	PROS1	cg17496142	cg10931750										-6.05007
chr17:72932588:72932651	64	2	OTOP3	cg25006521	cg10963398										-6.05687
chr19:4198054:4198058	5	2	ANKRD24	cg05192759	cg14339043										-6.08945
chr8:94750983:94751454	472	2	RBM12B-AS1	cg17212500	cg06686857										-6.10052
chr21:47982351:47983177	827	2	DIP2A	cg17243915	cg17465837										-6.1205
chr3:177394114:177394357	244	2	LINC00578	cg13440576	cg12496476										-6.14554
chr4:110889651:110889917	267	2	EGF	cg11415021	cg27369617										-6.16328
chr4:4357846:4358323	478	2	NSG1	cg09226031	cg00186476										-6.23806
chr3:25776304:25776714	411	2	NGLY1	cg10677712	cg07325360										-6.27442
chr11:111413814:111414662	849	2	LAYN	cg23188725	cg26525870										-6.3202
chr5:133439308:133439438	131	2	VDAC1	cg24598398	cg11477546										-6.35721
chr10:120828720:120829015	296	2	EIF3A	cg24623109	cg05040601										-6.55299
chr3:42979404:42980202	799	2	KRBOX1	cg25335080	cg16927473										-6.62875
chr18:21794764:21795073	310	2	OSBPL1A	cg05709468	cg11320244										-6.64069
chr19:18266209:18266272	64	2	PIK3R2	cg14081558	cg27231422										-6.68859
chr7:36919658:36919679	22	2	ELMO1	cg15540764	cg01633738										-6.71171
chr8:39797497:39797702	206	2	IDO2	cg12565636	cg11963795										-6.74525
chr9:72730957:72731704	748	2	MAMDC2	cg00303003	cg05554882										-6.86097
chr11:13386464:13386889	426	2	ARNTL	cg13232631	cg26324889										-6.93416
chr17:39333234:39334037	804	2	KRTAP4-2	cg14678321	cg11541231										-6.97402
chr17:27497024:27497634	611	2	MYO18A	cg12347480	cg19815468										-6.97806
chr17:53107826:53107987	162	2	STXBP4	cg21989325	cg19589530										-6.98382
chr1:153932122:153932221	100	2	CRTC2	cg16262392	cg04419630										-7.00323
chr7:149517519:149517605	87	2	SSPO	cg16035735	cg11014079										-7.0998
chr17:27400631:27400787	157	2	MYO18A	cg18300991	cg17258741										-7.19611
chr15:35703710:35704179	470	2	DPH6	cg18994940	cg16124964										-7.20825
chr11:65638483:65638727	245	2	EFEMP2	cg17551192	cg08825582										-7.28206
chr15:101901148:101901748	601	2	PCSK6	cg14711151	cg22798961										-7.29288
chr9:8713296:8713307	12	2	PTPRD	cg06728102	cg10457292										-7.30467
chr10:13873719:13873971	253	2	FRMD4A	cg14897221	cg15642182										-7.40479
chr7:38668322:38669088	767	2	AMPH	cg02638338	cg22327527										-7.42009
chr1:14097479:14097809	331	2	PRDM2	cg04575626	cg17009257										-7.43162
chr1:167442612:167442883	272	2	CD247	cg23114435	cg03603485										-7.44477
chr3:178147971:178148300	330	2	LINC01014	cg18029987	cg01038364										-7.48428
chr22:30877308:30877800	493	2	SDC4P	cg10901997	cg01530803										-7.65777
chr2:211452154:211452796	643	2	CPS1	cg18594747	cg16939506										-7.79282
chr1:247614654:247614727	74	2	OR2B11	cg07318145	cg14422922										-7.80792
chr1:153114690:153114766	77	2	SPRR2A	cg07804289	cg10119001										-7.98319
chr3:66535344:66535847	504	2	LRIG1	cg08880904	cg05677788										-8.24986
chr10:102049639:102050107	469	2	BLOC1S2	cg07763787	cg06298666										-8.34057
chr4:48231019:48231543	525	2	TEC	cg13294560	cg21152662										-8.51677
chr1:60279071:60279552	482	2	HOOK1	cg00280635	cg21045011										-8.54178
chr2:69394936:69395604	669	2	ANTXR1	cg10942642	cg00410459										-8.5747
chr10:99611477:99612150	674	2	GOLGA7B	cg23869743	cg18963763										-8.7118
chr8:42753487:42754405	919	2	RNF170	cg20223364	cg10615160										-9.2224
chr2:197940256:197940260	5	2	ANKRD44	cg17384124	cg16283102										-9.59037
chr4:70796765:70796842	78	2	CSN1S1	cg23682469	cg09096383										-9.61714
chr17:198507:198799	293	2	RPH3AL	cg02508618	cg15958104										-9.65418
chr14:38726019:38726189	171	2	CLEC14A	cg04984573	cg22902799										-9.92662
chr2:240927173:240927216	44	2	NDUFA10	cg25995995	cg00616650										-10.123

## Sheet: Supporting data2_DMRs of BPS
Differentially methylated regions (DMRs), their encompassing genes and CpG sites, and their % methylation change in MCF-7 cells treated with the functional dose of BPS for 48 hrs when compared to control
delta beta: beta in treated cells - beta in control
DMR	Width	Number of CpGs	Gene	CpG1	CpG2	CpG3	CpG4	CpG5	CpG6	CpG7	CpG8	CpG9	CpG10	CpG11	CpG12	CpG13	CpG14	CpG15	CpG16	CpG17	Average delta beta
chr2:170218690:170221346	2657	17	LRP2	cg05660179	cg13436799	cg10131219	cg16585827	cg16691888	cg13647055	cg24606651	cg02714065	cg03019033	cg25554917	cg01329010	cg08580631	cg02874371	cg09642640	cg02240066	cg15458585	cg04304352	-5.2138
chr10:102986686:102988908	2223	15	LBX1-AS1	cg03393426	cg14491820	cg12646649	cg15268691	cg03053579	cg19547319	cg14374861	cg04130185	cg11727383	cg03285457	cg10396484	cg23574897	cg08587797	cg19072871	cg01801290			-3.81802
chr10:26222248:26223310	1063	12	MYO3A	cg02657833	cg09417683	cg22320082	cg20827853	cg23735482	cg21085331	cg00155879	cg15081351	cg22659414	cg08441170	cg15843567	cg23771603						-3.47848
chr3:49161329:49164064	2736	12	USP19	cg12106818	cg14933413	cg26862091	cg12364477	cg21315691	cg06020141	cg01833222	cg22766445	cg04883320	cg02692383	cg04666740	cg10697030						-3.75116
chr5:140260340:140262304	1965	11	PCDHA13	cg00696836	cg26318513	cg27474707	cg11450272	cg19876814	cg02051771	cg01202150	cg00275741	cg25967418	cg26556719	cg11268983							-3.72641
chr17:7904871:7907007	2137	11	GUCY2D	cg10437787	cg14425294	cg16828484	cg25578028	cg16811108	cg25587223	cg10020356	cg25465406	cg18337735	cg04157161	cg12504247							-4.84532
chr14:60976285:60978852	2568	10	SIX6	cg19456540	cg14511698	cg07862488	cg19981568	cg13019491	cg00157572	cg00859478	cg14507337	cg11126767	cg13243734								-3.13364
chr9:34637295:34638222	928	10	SIGMAR1	cg14341953	cg10524192	cg10776591	cg12331229	cg12140762	cg04237075	cg10606575	cg14460564	cg14019826	cg05185565								-3.1692
chr7:140624905:140626003	1099	10	BRAF	cg10141022	cg12859469	cg03148461	cg24638766	cg04915777	cg21043558	cg23643529	cg25204078	cg11023901	cg22271515								-3.82567
chr1:870810:872385	1576	10	SAMD11	cg06624358	cg14156792	cg24997886	cg01727431	cg10146935	cg02439789	cg24362661	cg05819296	cg00582671	cg22485363								-4.04686
chr18:32071956:32073466	1511	10	DTNA	cg13643343	cg14379715	cg24523306	cg26146542	cg03238298	cg04271765	cg22374544	cg04836428	cg00119057	cg22646528								-4.28808
chr6:149720035:149721457	1423	10	SUMO4	cg12936622	cg24682750	cg09708506	cg11006442	cg12372912	cg24652982	cg18976859	cg26419712	cg00166836	cg01546424								-6.2133
chr11:107582734:107583988	1255	10	SLN	cg12237269	cg17971003	cg11117131	cg16476427	cg24307368	cg20221740	cg06902379	cg09773458	cg05929864	cg27309649								-7.02721
chr17:37307524:37308278	755	9	PLXDC1	cg19594156	cg27647462	cg07094541	cg06947852	cg04872113	cg09192572	cg18244764	cg24768902	cg14601284									-3.19474
chr10:467839:469658	1820	9	DIP2C	cg03287763	cg13630560	cg09196257	cg00562504	cg02594677	cg24461627	cg23081284	cg20007890	cg12223863									-3.22187
chr8:22078982:22079882	901	8	PHYHIP	cg07438238	cg01894631	cg17481197	cg07200386	cg00575769	cg04011470	cg26014511	cg20086660										3.76215
chr18:53068637:53070117	1481	8	TCF4	cg05212403	cg15171911	cg20444600	cg23150343	cg18385050	cg14568422	cg13500196	cg24103182										3.67489
chrX:27764690:27765005	316	8	DCAF8L2	cg23516342	cg25080801	cg07258624	cg21513466	cg24311433	cg20015672	cg10251067	cg18827893										3.31027
chr1:15255847:15256481	635	8	KAZN	cg05043339	cg00763594	cg23020600	cg19520372	cg13239126	cg09781735	cg19710662	cg13469034										-3.62497
chr10:45496087:45496482	396	8	ZNF22	cg16512882	cg21080450	cg15078013	cg23456144	cg14539394	cg01188244	cg24374159	cg19188595										-3.75291
chr3:147131146:147132559	1414	8	ZIC1	cg16209664	cg12204258	cg18297437	cg00365800	cg01825295	cg12732998	cg08887742	cg16756243										-3.9021
chr8:10982668:10984074	1407	8	XKR6	cg06819296	cg03438558	cg09808211	cg11506453	cg20143119	cg19187254	cg05134939	cg20095985										-4.3051
chr5:56778638:56779826	1189	8	ACTBL2	cg05303982	cg20772593	cg05301052	cg09928596	cg26657920	cg26768399	cg06160643	cg11271345										-4.42048
chr6:25137356:25138905	1550	8	CMAHP	cg24557305	cg19611193	cg12557810	cg08306955	cg21429982	cg07307388	cg00579036	cg08588180										-4.56182
chr4:3315040:3315940	901	8	RGS12	cg11044011	cg07526905	cg15861697	cg18130069	cg12030215	cg25598441	cg24466927	cg22714645										-4.8161
chr14:50583426:50584540	1115	8	VCPKMT	cg17373626	cg05708062	cg07394272	cg18763885	cg17923947	cg21114429	cg20233717	cg00938069										-5.1131
chr11:102745682:102746672	991	8	MMP12	cg20487452	cg23979520	cg09002726	cg01805510	cg14948108	cg02368591	cg03179866	cg09074830										-5.54773
chr7:53879210:53880674	1465	8	LINC01446	cg08515484	cg00347856	cg04238274	cg08311085	cg26101722	cg11129772	cg04889434	cg27589932										-5.60552
chr15:49713977:49716270	2294	8	FGF7	cg27039983	cg06502383	cg18689733	cg23504246	cg26070824	cg06518107	cg27525902	cg03981793										-6.68379
chr11:120972538:120974095	1558	8	TECTA	cg05113534	cg08543132	cg13850762	cg14776894	cg24902858	cg14252059	cg15939534	cg15737168										-7.45764
chr4:177190237:177191536	1300	8	ASB5	cg19432505	cg12182525	cg14729184	cg04563119	cg23390632	cg06006976	cg18342872	cg26417152										-7.58904
chr1:248567605:248569430	1826	8	OR2T1	cg16368514	cg16274221	cg13053563	cg03764335	cg26461510	cg18922320	cg25448525	cg03598412										-7.60892
chr2:18765197:18766294	1098	7	NT5C1B-RDH14	cg20142174	cg02103191	cg15750303	cg20702390	cg04391048	cg26580609	cg13259707											-3.06864
chr11:864739:866903	2165	7	TSPAN4	cg13614606	cg17998346	cg20171011	cg08057037	cg23938637	cg16521773	cg06823354											-3.17157
chr1:1072642:1074382	1741	7	LINC01342	cg22433276	cg06615380	cg11071912	cg00812770	cg16254267	cg12274407	cg16639967											-3.46993
chr21:35883571:35884679	1109	7	KCNE1	cg22362405	cg12305753	cg12242258	cg01183122	cg21088514	cg03801286	cg10492858											-3.76385
chrX:78622433:78623194	762	7	ITM2A	cg13823708	cg12856407	cg21291163	cg15682807	cg10894453	cg13788061	cg05543246											-3.95866
chr14:93502687:93503910	1224	7	ITPK1	cg22555658	cg07185891	cg21097788	cg15740811	cg00277836	cg20687094	cg02337684											-4.05258
chr8:11706030:11706799	770	7	CTSB	cg08262993	cg13837938	cg13223011	cg19347259	cg22570104	cg26754383	cg15224830											-4.30704
chr3:157813810:157816094	2285	7	SHOX2	cg25506747	cg21552242	cg00303223	cg12315391	cg03458172	cg05401764	cg09095222											-4.44391
chr14:106366503:106367679	1177	7	FAM30A	cg00980649	cg00521883	cg09294072	cg21405001	cg19569438	cg17556300	cg21976374											-4.45416
chr11:43941594:43942682	1089	7	ALKBH3-AS1	cg01928068	cg05288497	cg12394201	cg04028950	cg19731777	cg05786554	cg09715269											-4.8629
chr8:77589908:77591419	1512	7	ZFHX4	cg00178249	cg03320372	cg23026675	cg15720043	cg05709578	cg24662228	cg10435486											-5.01234
chr1:24840061:24841021	961	7	RCAN3	cg21358158	cg15482210	cg16630876	cg13853877	cg06169784	cg27323629	cg07546196											-5.05347
chr2:226264545:226265475	931	7	NYAP2	cg25299371	cg26703456	cg15890816	cg03531878	cg06753901	cg02395751	cg27605358											-5.67047
chr14:20664580:20666088	1509	7	OR11G2	cg13183731	cg27185158	cg15127060	cg15270173	cg04163474	cg05093062	cg16746221											-8.30615
chr2:105049568:105051034	1467	7	LINC01102	cg26229201	cg00445682	cg07873664	cg19497942	cg14552877	cg17264609	cg07266371											-8.32306
chr12:10959668:10961294	1627	7	TAS2R8	cg01629530	cg12252888	cg23342872	cg23740316	cg08507270	cg14084429	cg02074878											-8.52423
chrX:73072446:73073711	1266	7	XIST	cg03862022	cg23828566	cg11717280	cg20698282	cg17513789	cg02644889	cg17279685											-9.21809
chr1:21267959:21269181	1223	7	EIF4G3	cg25263722	cg20443962	cg05598029	cg23114971	cg25293601	cg08566499	cg03521506											-10.9731
chr1:244216231:244217562	1332	6	ZBTB18	cg22812005	cg05504642	cg26521186	cg03883331	cg06769116	cg01983216												3.68397
chr4:2401542:2402046	505	6	ZFYVE28	cg20213329	cg27108147	cg11208915	cg00530127	cg11834635	cg25726224												-3.01716
chr14:101034236:101035818	1583	6	BEGAIN	cg00443645	cg19592071	cg00803532	cg05225311	cg01044883	cg13673514												-3.04421
chr19:55150368:55151495	1128	6	LILRB4	cg20836152	cg01598575	cg05667945	cg05720522	cg24997391	cg10271851												-3.0554
chr5:1393877:1394633	757	6	SLC6A3	cg10838500	cg03988700	cg19728345	cg26924408	cg14879948	cg21163347												-3.1061
chr12:247963:249286	1324	6	IQSEC3	cg13147090	cg00292513	cg25396728	cg10356759	cg18435000	cg10071059												-3.1555
chr1:16055639:16056218	580	6	PLEKHM2	cg18525383	cg17006813	cg00046981	cg05452567	cg02563469	cg01786109												-3.18272
chr11:122855023:122855722	700	6	BSX	cg01930417	cg03444715	cg07148197	cg05382800	cg14859854	cg14443558												-3.1902
chr8:143373080:143373735	656	6	TSNARE1	cg08217567	cg18579475	cg14781356	cg14832432	cg21073511	cg19503351												-3.20618
chr3:29684415:29686004	1590	6	RBMS3	cg18341626	cg00548172	cg03534661	cg06658285	cg13029151	cg13081398												-3.22108
chr5:170208605:170210316	1712	6	GABRP	cg04198778	cg06959052	cg09912824	cg08323540	cg24542929	cg20605798												-3.25447
chr7:100170610:100171610	1001	6	SAP25	cg01826728	cg11823921	cg14538751	cg04902856	cg15413903	cg10487891												-3.2669
chr2:241083754:241084049	296	6	OTOS	cg00256789	cg03314473	cg01077058	cg00919014	cg10515274	cg07503069												-3.34579
chr13:32605842:32606786	945	6	FRY	cg27428296	cg20754145	cg25481474	cg20426806	cg19173923	cg14167852												-3.39002
chr20:31755609:31756024	416	6	BPIFA2	cg24101873	cg14991345	cg18458730	cg05840533	cg03860013	cg11113534												-3.50889
chr16:66435676:66437349	1674	6	CDH5	cg09723511	cg05328057	cg05598477	cg16609297	cg16795066	cg05086443												-3.53883
chr16:1551396:1552183	788	6	TELO2	cg08784771	cg06703795	cg23008112	cg17636227	cg04334736	cg03424469												-3.60613
chr4:183468692:183469750	1059	6	TENM3	cg11785174	cg25645956	cg08954634	cg27551177	cg21054878	cg02160965												-4.00395
chr6:29527870:29528774	905	6	UBD	cg05087623	cg05157433	cg15320474	cg07326586	cg18041866	cg08190562												-4.22649
chr1:57889035:57890636	1602	6	DAB1	cg19166660	cg05919360	cg03384825	cg12480034	cg08458292	cg07173275												-4.5438
chrX:73324791:73325521	731	6	FTX	cg13920388	cg01592490	cg07780887	cg04624564	cg27198580	cg27556136												-4.5722
chr2:27863325:27865335	2011	6	GPN1	cg02655549	cg08112275	cg09231570	cg20231700	cg01793203	cg17785969												-4.82627
chr13:100309351:100310936	1586	6	CLYBL	cg24734928	cg09676794	cg03041920	cg12790874	cg14881470	cg16801959												-5.06911
chrX:3264682:3265089	408	6	MXRA5	cg01422649	cg16141678	cg22698358	cg04371585	cg23832787	cg07276379												-5.25102
chr5:131879188:131879688	501	6	IL5	cg16184131	cg24231066	cg25954194	cg11745021	cg23208285	cg27475774												-5.30996
chr6:30154270:30155334	1065	6	TRIM26	cg26804124	cg27640150	cg08402837	cg15474894	cg27630554	cg03028282												-5.39243
chr5:20305563:20306611	1049	6	CDH18	cg25250374	cg04709266	cg06273786	cg15833158	cg07823496	cg22831264												-5.5432
chr18:53089892:53090930	1039	6	TCF4	cg07023332	cg06981817	cg00942007	cg10557015	cg08957513	cg06627114												-5.74579
chr19:5249431:5251120	1690	6	PTPRS	cg12134752	cg21488876	cg04253465	cg06213317	cg04757389	cg09547314												-6.02355
chr14:62036992:62038724	1733	6	FLJ22447	cg19695597	cg00524136	cg04554592	cg15655449	cg22435875	cg02799345												-6.23218
chr6:28551310:28552674	1365	6	ZBED9	cg17515793	cg14059615	cg12437199	cg24530471	cg27333426	cg01708091												-6.27979
chr1:240253726:240254988	1263	6	FMN2	cg21587756	cg12213260	cg17700903	cg15748490	cg13814414	cg19591056												-6.35553
chr2:204230641:204232043	1403	6	ABI2	cg08890362	cg17299702	cg05788459	cg07754218	cg21303766	cg19699314												-6.91391
chr1:41626466:41628022	1557	6	SCMH1	cg23111696	cg19649012	cg12284566	cg04596578	cg25285041	cg15497729												-7.69269
chr6:139169766:139170613	848	6	ECT2L	cg26737313	cg14945031	cg03732749	cg09048105	cg11278933	cg15076743												-7.74964
chr12:60081776:60082988	1213	6	SLC16A7	cg26353859	cg11871280	cg08987206	cg21827013	cg26879023	cg21144218												-8.12505
chr2:67622409:67624207	1799	6	ETAA1	cg04722823	cg11383275	cg11193423	cg13035659	cg09153950	cg10630078												-8.52432
chr1:66457970:66458803	834	6	PDE4B	cg17563620	cg08462879	cg03435439	cg24667728	cg16399300	cg26912671												-8.62519
chr3:141295889:141297549	1661	6	RASA2	cg11897075	cg07872475	cg03479706	cg22112988	cg21492365	cg25564059												-9.18589
chr5:19886482:19887438	957	6	CDH18	cg04607251	cg15050865	cg10763807	cg00332660	cg16964645	cg04844516												-9.62362
chr8:24151285:24151874	590	6	ADAM28	cg19726803	cg18757155	cg14868896	cg17969683	cg22915945	cg14976447												-9.79168
chr4:74373799:74375460	1662	6	LINC02499	cg14197875	cg16014624	cg14531751	cg06279781	cg09983196	cg10417840												-10.0745
chr17:28257543:28258390	848	5	SSH2	cg09844261	cg21469359	cg10033837	cg04440679	cg19993903													4.88379
chr21:31693753:31694105	353	5	KRTAP26-1	cg14573634	cg11551289	cg22226342	cg08513180	cg04755361													4.25953
chr9:91149860:91150537	678	5	NXNL2	cg04363734	cg24917037	cg10833311	cg00755043	cg14347199													3.71316
chr11:134176598:134176888	291	5	GLB1L3	cg25264393	cg06648709	cg16638793	cg16592326	cg22256309													3.35444
chr10:75351076:75351888	813	5	USP54	cg05970116	cg12756573	cg16384189	cg15083949	cg03228367													3.24652
chr9:119311400:119312926	1527	5	ASTN2-AS1	cg08598470	cg24998347	cg01606801	cg12488833	cg01990027													-3.0064
chr19:6534760:6535078	319	5	TNFSF9	cg03907016	cg04900856	cg24064392	cg14995475	cg10818587													-3.02816
chr6:167737937:167738592	656	5	TTLL2	cg08799997	cg21970438	cg07428284	cg18114913	cg16105873													-3.03095
chr15:101922258:101922942	685	5	PCSK6	cg22714134	cg04833004	cg11254308	cg01889899	cg16237565													-3.0636
chr18:28742621:28743186	566	5	DSC1	cg03263948	cg18356799	cg04180953	cg08394239	cg14191454													-3.07596
chr8:135812896:135813886	991	5	MIR30B	cg05425602	cg20831094	cg01417339	cg25964744	cg03331035													-3.10815
chr22:19752869:19754448	1580	5	TBX1	cg04679902	cg00204782	cg01697719	cg08382235	cg21507095													-3.13352
chr1:3140299:3140906	608	5	PRDM16	cg04499214	cg23265656	cg20429350	cg05712300	cg19158549													-3.21693
chr7:113727612:113728506	895	5	FOXP2	cg13486406	cg05994320	cg25941299	cg20024451	cg03743262													-3.22712
chr22:50809007:50810407	1401	5	PPP6R2	cg11827528	cg12244176	cg01557100	cg27009302	cg19181868													-3.26229
chr3:183750061:183750690	630	5	HTR3D	cg21728912	cg10685228	cg17645664	cg09190141	cg00902763													-3.33813
chr19:35320652:35322264	1613	5	LINC01801	cg08485001	cg26415488	cg12318676	cg08911407	cg16719465													-3.35181
chr8:124750175:124750855	681	5	ANXA13	cg15046903	cg23847159	cg08326861	cg26241746	cg02800334													-3.38238
chr11:72437731:72438258	528	5	ARAP1	cg14476630	cg23249399	cg21881364	cg14901783	cg09517010													-3.40284
chr12:105479255:105479784	530	5	ALDH1L2	cg07146395	cg18465755	cg19052447	cg08909756	cg27444996													-3.42093
chr12:100895653:100897076	1424	5	NR1H4	cg18164425	cg14745300	cg04250561	cg08098450	cg05108417													-3.42834
chr12:86994755:86995819	1065	5	MGAT4C	cg19594470	cg06640552	cg20000294	cg19218492	cg11007391													-3.43771
chr8:22005501:22006022	522	5	LGI3	cg07772400	cg18440818	cg17316784	cg07044548	cg00912427													-3.49267
chr2:31454631:31456217	1587	5	EHD3	cg12193327	cg13149833	cg22558269	cg12045528	cg00648955													-3.56004
chr11:119558088:119558768	681	5	NECTIN1	cg17294693	cg04658828	cg09993931	cg20202309	cg03899687													-3.70287
chr7:29923120:29923883	764	5	WIPF3	cg17695504	cg20745684	cg17186388	cg00193963	cg07891179													-3.71241
chr1:9747772:9748229	458	5	PIK3CD	cg03653801	cg18244129	cg13297177	cg11980800	cg08201721													-3.71938
chr9:38424604:38425881	1278	5	IGFBPL1	cg04473291	cg04804550	cg24669906	cg05152713	cg11521542													-3.72245
chr17:1466709:1467083	375	5	PITPNA	cg20426671	cg12814335	cg11719157	cg27448230	cg23379291													-3.72555
chr1:32042625:32043309	685	5	TINAGL1	cg02678971	cg07741616	cg10823804	cg22088096	cg19135416													-3.7266
chr8:33461323:33462278	956	5	DUSP26	cg08862737	cg05806654	cg17500577	cg00926226	cg00222963													-3.82612
chr7:151503269:151503608	340	5	PRKAG2	cg16994041	cg18892778	cg01949584	cg07461953	cg11196702													-3.87729
chr13:95363371:95364333	963	5	SOX21	cg10738239	cg16797691	cg08997628	cg24051481	cg14714404													-3.94222
chr17:3844303:3845067	765	5	ATP2A3	cg13498284	cg27551007	cg20692730	cg21546610	cg15067124													-4.169
chr6:55039232:55039622	391	5	HCRTR2	cg10725720	cg13948987	cg27596495	cg17240815	cg05920635													-4.42969
chr8:17394438:17395271	834	5	SLC7A2	cg17082299	cg16906456	cg18216571	cg04053163	cg22416376													-4.70598
chr2:98329337:98329811	475	5	ZAP70	cg25095518	cg26225827	cg25564535	cg08859278	cg09006159													-4.73289
chr2:239008705:239009036	332	5	ESPNL	cg09095748	cg02413938	cg19391697	cg01112020	cg09039163													-4.75186
chr3:58508149:58508766	618	5	ACOX2	cg23652987	cg05824275	cg17010726	cg23146395	cg24948053													-4.75361
chr21:31588584:31589941	1358	5	CLDN8	cg01914045	cg06427867	cg13723054	cg14404316	cg20438269													-4.7637
chr18:19780587:19781198	612	5	GATA6	cg13937164	cg20880080	cg12026967	cg00148892	cg07000559													-4.82271
chr2:102802422:102803152	731	5	IL1RL2	cg15542062	cg09342606	cg19888792	cg24394667	cg23173746													-5.01283
chr8:77767602:77768353	752	5	ZFHX4	cg00141260	cg14781635	cg03605366	cg04206144	cg00016481													-5.01502
chr11:16424673:16425891	1219	5	SOX6	cg17284609	cg05607053	cg03075287	cg14213563	cg27425463													-5.34633
chr11:134281328:134282207	880	5	LOC283177	cg16635108	cg11038843	cg23596233	cg05446629	cg03940620													-5.74438
chr12:131606330:131606857	528	5	ADGRD1	cg22663463	cg16444960	cg06581300	cg00143986	cg06374807													-5.81452
chr10:69567473:69568346	874	5	DNAJC12	cg19735408	cg14363661	cg26971256	cg20905860	cg13415242													-5.97748
chr1:227746111:227746882	772	5	ZNF678	cg21436055	cg08111158	cg22344745	cg12133451	cg15594585													-6.08682
chr13:25669843:25670327	485	5	PABPC3	cg16962314	cg07723864	cg16991589	cg18474108	cg21341928													-6.155
chr17:27968791:27969965	1175	5	SSH2	cg25095285	cg05119778	cg16326050	cg08804297	cg23965132													-6.42896
chr6:64029870:64030429	560	5	LGSN	cg00538017	cg05716384	cg13126387	cg23172317	cg03352153													-6.51874
chr22:29838175:29839545	1371	5	RFPL1S	cg00202279	cg20285224	cg08653574	cg14321343	cg06182770													-6.80711
chr10:95270194:95271182	989	5	CEP55	cg21995430	cg06869938	cg15655485	cg06314608	cg23599913													-6.86983
chr4:74300331:74301307	977	5	AFP	cg14867024	cg01173534	cg08364067	cg10778295	cg16337930													-7.66154
chr1:10291784:10292195	412	5	KIF1B	cg26856575	cg05298434	cg13827700	cg20988620	cg02994124													-7.69711
chr2:189837928:189839120	1193	5	COL3A1	cg01942023	cg14113853	cg10192185	cg23502162	cg18544564													-7.76858
chr17:39341988:39342819	832	5	KRTAP4-1	cg05848378	cg12259191	cg04319742	cg09974329	cg24660376													-7.96271
chr22:28628816:28629685	870	5	TTC28	cg05235126	cg24861502	cg12260340	cg23835971	cg23494444													-8.55538
chr10:112335132:112336155	1024	5	SMC3	cg21216038	cg20230206	cg01504391	cg04595664	cg19776072													-8.7718
chr17:2573352:2573624	273	5	PAFAH1B1	cg03290422	cg22105150	cg07803545	cg00343078	cg10671876													-9.22683
chr3:43758239:43759155	917	5	ABHD5	cg00474902	cg14732572	cg14124869	cg14195313	cg09217483													-9.40263
chr7:16726779:16728120	1342	5	BZW2	cg01240432	cg25613065	cg22215512	cg01492789	cg15474173													-9.60593
chr14:45579157:45580008	852	5	SNORD127	cg26156120	cg02112168	cg10909192	cg09919522	cg02354913													-9.73948
chr3:176843916:176844821	906	5	TBL1XR1	cg15112460	cg05651762	cg02399049	cg03374975	cg06698432													-10.7607
chr21:26427029:26427799	771	4	LINC01692	cg02140862	cg02794508	cg25805123	cg12681200														7.67918
chr9:26065383:26066437	1055	4	LOC100506422	cg16750752	cg06433874	cg03230989	cg23585609														6.83325
chr11:55431152:55431626	475	4	OR4C6	cg03187668	cg27231466	cg20623702	cg07748880														6.4436
chr11:26209371:26210783	1413	4	ANO3	cg14645095	cg06281190	cg23561039	cg01859445														6.09086
chr1:102296256:102297074	819	4	OLFM3	cg27565457	cg13754993	cg16612083	cg20601189														5.86882
chr18:61765487:61766086	600	4	LINC00305	cg02617834	cg13938710	cg10778171	cg25190747														5.55193
chrX:32866249:32867163	915	4	DMD	cg11890626	cg10929993	cg23583446	cg26460199														5.32233
chr21:31539881:31540358	478	4	CLDN17	cg25786816	cg06927634	cg02825728	cg17628023														5.26333
chrX:33230718:33231178	461	4	DMD	cg00120118	cg06042574	cg21190253	cg02252149														4.83733
chr20:45617890:45619045	1156	4	EYA2	cg22478045	cg03335213	cg03301460	cg15516998														4.68643
chr11:4614810:4615508	699	4	OR52I1	cg23963590	cg06775427	cg03823901	cg11056057														4.50016
chr9:21966564:21968233	1670	4	CDKN2A-AS1	cg07193470	cg25432154	cg18110914	cg12840719														4.16482
chr21:31709690:31710627	938	4	KRTAP27-1	cg05809586	cg14169619	cg01995265	cg10805440														4.09167
chr11:56258947:56259350	404	4	OR5M8	cg14301370	cg14186824	cg18074276	cg14139646														3.7944
chr4:148451778:148452765	988	4	EDNRA	cg19207921	cg23718823	cg24782857	cg01421256														3.29798
chr9:23828294:23830348	2055	4	ELAVL2	cg11724869	cg09887199	cg02300840	cg13932612														3.28139
chr2:204733460:204734884	1425	4	CTLA4	cg15517130	cg26091609	cg00598013	cg08766184														3.06658
chr11:5893738:5894980	1243	4	TRIM5	cg17933702	cg20302660	cg08689421	cg20777082														3.0216
chr2:79923818:79924848	1031	4	CTNNA2	cg04859497	cg12254668	cg09402485	cg10228677														3.00624
chr19:7733793:7734028	236	4	RETN	cg21777015	cg02346997	cg22920041	cg09909011														-3.00629
chr11:63529891:63531732	1842	4	C11orf95	cg14177934	cg16477492	cg27475923	cg21935113														-3.01042
chr19:3977651:3978159	509	4	EEF2	cg24204847	cg05716290	cg27513213	cg11218768														-3.01616
chr2:11917270:11917787	518	4	LPIN1	cg06430332	cg20460514	cg10142874	cg24011073														-3.02707
chr5:10649157:10649867	711	4	ANKRD33B	cg16343302	cg01446287	cg03701266	cg25612428														-3.03861
chr15:65715801:65716430	630	4	IGDCC4	cg00623200	cg07617246	cg23915349	cg06410314														-3.05577
chr6:29793526:29794008	483	4	HLA-G	cg14574237	cg23611220	cg21727129	cg08708750														-3.06712
chr12:56156904:56159704	2801	4	SARNP	cg14182058	cg25366834	cg12292972	cg23689080														-3.0735
chr1:1247929:1248347	419	4	ACAP3	cg26576041	cg11847126	cg15736449	cg23689441														-3.12216
chr17:26670995:26671563	569	4	TNFAIP1	cg06045838	cg13290523	cg09267507	cg23245800														-3.1335
chr10:44398590:44399938	1349	4	LINC00841	cg00735237	cg23791971	cg14514454	cg09325644														-3.13639
chr1:3125906:3126365	460	4	PRDM16	cg05656251	cg19706803	cg25349768	cg04344422														-3.15798
chr19:7562249:7562425	177	4	TEX45	cg04764898	cg17195301	cg16732901	cg26527457														-3.17134
chr16:3139991:3140535	545	4	ZSCAN10	cg08888410	cg01984424	cg10832708	cg04245634														-3.22121
chr7:5401609:5402333	725	4	TNRC18	cg21417259	cg15938905	cg07503211	cg19265600														-3.2215
chr11:32460799:32461240	442	4	WT1	cg27234067	cg05022105	cg25247290	cg06845853														-3.23145
chr11:62437037:62437975	939	4	UQCC3	cg05008438	cg02375832	cg23462726	cg17999820														-3.23726
chr14:73137242:73138006	765	4	DPF3	cg09926364	cg20502080	cg05193110	cg10193870														-3.26138
chr21:47613975:47614679	705	4	LSS	cg19051933	cg20097329	cg23289605	cg22121873														-3.29045
chr19:4539943:4540333	391	4	PLIN5	cg24926276	cg22375763	cg03882382	cg17272620														-3.39688
chr2:220378711:220379044	334	4	ASIC4	cg11625222	cg10515731	cg18844301	cg17610929														-3.40814
chr4:6525296:6525970	675	4	PPP2R2C	cg10808122	cg16826333	cg17505823	cg07935456														-3.41597
chr9:108455448:108456125	678	4	TMEM38B	cg22141473	cg10991612	cg12007462	cg11071577														-3.41632
chr16:52641156:52641952	797	4	CASC16	cg04611161	cg21963906	cg10109421	cg17797158														-3.45458
chr2:219151444:219151743	300	4	TMBIM1	cg07475654	cg14276262	cg21055139	cg10975975														-3.47574
chr1:162602217:162602559	343	4	DDR2	cg06325209	cg00457087	cg21880888	cg22740835														-3.50011
chr17:70710636:70711001	366	4	SLC39A11	cg10741887	cg17303039	cg24742788	cg09945813														-3.51434
chr4:6420756:6421948	1193	4	PPP2R2C	cg15261340	cg15086254	cg08177206	cg05243987														-3.57269
chr22:39353495:39353650	156	4	APOBEC3A	cg24360617	cg17873829	cg27504369	cg21345826														-3.57584
chr17:75418343:75419413	1071	4	Sept9	cg00871199	cg26054091	cg03238482	cg12260934														-3.58892
chr17:9802783:9803389	607	4	RCVRN	cg00810710	cg20207911	cg14181409	cg04016269														-3.62961
chr15:25929201:25930203	1003	4	ATP10A	cg10341806	cg08505822	cg25788869	cg03924551														-3.63467
chr3:52526235:52526520	286	4	STAB1	cg21640566	cg06222184	cg25188828	cg12809489														-3.63478
chr2:239059379:239059649	271	4	KLHL30	cg14425914	cg25013643	cg02544775	cg23243856														-3.72604
chr4:122871317:122871735	419	4	TRPC3	cg26679289	cg20098332	cg22684008	cg08769300														-3.74892
chr19:54177144:54177261	118	4	MIR498	cg01411759	cg27058052	cg22844368	cg10362294														-3.76419
chr19:18959208:18960246	1039	4	UPF1	cg01462799	cg05336188	cg07682160	cg18824330														-3.77926
chr19:51330265:51330469	205	4	KLK1	cg15116481	cg18254983	cg01773685	cg14307477														-3.7843
chr11:68856817:68856951	135	4	TPCN2	cg16709353	cg02584610	cg12152352	cg13874366														-3.79445
chr3:58613223:58613488	266	4	FAM107A	cg09957651	cg19940231	cg24622589	cg23324181														-3.79508
chr19:54219381:54219749	369	4	MIR521-2	cg24480735	cg08188609	cg00101104	cg19095219														-3.84986
chr7:50469438:50470492	1055	4	IKZF1	cg01155012	cg00297282	cg19145001	cg26746878														-3.85384
chr10:88627958:88628344	387	4	BMPR1A	cg05791888	cg14678011	cg01486574	cg25946646														-3.86448
chr15:23049020:23049563	544	4	NIPA1	cg10105259	cg03382910	cg15159661	cg07055681														-3.89553
chr1:905988:906965	978	4	PLEKHN1	cg23207077	cg24396605	cg22381068	cg04865998														-3.89814
chr4:5898879:5900244	1366	4	CRMP1	cg04943241	cg24828167	cg03849231	cg19287711														-3.91303
chr1:200009927:200010626	700	4	NR5A2	cg17804356	cg17759535	cg03257172	cg18203366														-3.91354
chr6:30022577:30023548	972	4	ZNRD1ASP	cg13582692	cg02184540	cg20905984	cg17021066														-3.92603
chr19:54515169:54515811	643	4	CACNG6	cg05308495	cg15802263	cg06802488	cg17387838														-4.00622
chr15:31621629:31622112	484	4	KLF13	cg26814396	cg19961766	cg21385909	cg11739148														-4.01656
chr13:25873017:25874183	1167	4	NUP58	cg09481582	cg11879638	cg19834098	cg23915591														-4.06903
chr10:73977495:73978697	1203	4	ASCC1	cg06062600	cg04545707	cg02540504	cg03548512														-4.08011
chr18:13072592:13073035	444	4	CEP192	cg07312403	cg03549903	cg01885587	cg20399440														-4.08188
chr8:104831371:104831646	276	4	RIMS2	cg11292101	cg09637757	cg17303577	cg05341878														-4.11161
chr12:131526494:131527216	723	4	ADGRD1	cg19381792	cg21544975	cg27648006	cg06093039														-4.14883
chr19:40789857:40790591	735	4	AKT2	cg07815521	cg09380135	cg17359753	cg22973042														-4.15326
chr22:38564163:38565057	895	4	PLA2G6	cg25562233	cg12245968	cg00095984	cg07991391														-4.17632
chr4:40823896:40824632	737	4	APBB2	cg08174482	cg01058879	cg15894947	cg25593834														-4.20162
chr2:144499885:144501227	1343	4	ARHGAP15	cg24565090	cg23642612	cg07539108	cg08820401														-4.22556
chr16:87641474:87642108	635	4	JPH3	cg04595720	cg06722022	cg16590635	cg03614625														-4.24224
chr13:111524789:111525614	826	4	LINC00346	cg15736142	cg03305853	cg06696097	cg04820411														-4.29547
chr14:20611039:20612220	1182	4	OR4N5	cg26080895	cg23234847	cg08072356	cg14262740														-4.30161
chr11:8061352:8062530	1179	4	TUB	cg07661291	cg26161247	cg12910390	cg05428777														-4.30383
chr6:159187890:159188388	499	4	MIR3918	cg05035183	cg12218099	cg04088182	cg14259282														-4.34247
chr17:26850800:26851153	354	4	FOXN1	cg24007084	cg06333085	cg01560069	cg10769011														-4.42405
chr9:137554091:137555644	1554	4	COL5A1	cg09935124	cg09194036	cg06320334	cg09224303														-4.49662
chr19:50910248:50910441	194	4	POLD1	cg00450979	cg16291854	cg18099632	cg09480336														-4.50765
chr5:172332074:172332685	612	4	ERGIC1	cg27125049	cg14295102	cg01398125	cg26624794														-4.60407
chr22:38511524:38511767	244	4	BAIAP2L2	cg16986622	cg23020982	cg16496990	cg01857615														-4.62799
chr18:43608105:43608976	872	4	PSTPIP2	cg07773272	cg05513069	cg09553272	cg13517475														-4.63921
chr17:61574335:61574744	410	4	ACE	cg01489398	cg21881537	cg21657705	cg10468385														-4.68891
chr11:85437116:85437589	474	4	SYTL2	cg16371075	cg20397181	cg21565368	cg11421927														-4.71517
chr10:126669701:126670513	813	4	ZRANB1	cg18679596	cg08448413	cg11352386	cg16692934														-4.76208
chr4:56210254:56211433	1180	4	SRD5A3	cg18466514	cg06313763	cg07188000	cg01612660														-4.81456
chr9:125271780:125272989	1210	4	OR1J2	cg24733065	cg09701429	cg11568797	cg18228077														-4.89905
chr22:40296407:40297048	642	4	GRAP2	cg00594278	cg26815454	cg03840259	cg26203383														-4.92575
chr5:178580561:178581108	548	4	ADAMTS2	cg15184452	cg15180869	cg00335600	cg19863955														-4.94899
chr17:26832584:26833759	1176	4	FOXN1	cg17996892	cg22436527	cg04295322	cg18885822														-4.96163
chr2:54773290:54775007	1718	4	SPTBN1	cg27025722	cg05782361	cg16494337	cg14313048														-5.01903
chr3:46410171:46410422	252	4	CCR5	cg12458763	cg18052511	cg17120594	cg17786516														-5.02718
chr18:19746042:19747224	1183	4	GATA6	cg25283029	cg16933150	cg15696634	cg03183058														-5.08975
chrX:130206879:130207287	409	4	ARHGAP36	cg20201673	cg14828248	cg25223408	cg04308274														-5.09842
chr1:247767614:247768871	1258	4	OR2G3	cg25128243	cg17513708	cg25037578	cg23924801														-5.12824
chr1:9953177:9953446	270	4	CTNNBIP1	cg22423930	cg06820852	cg06347522	cg17575567														-5.25729
chr2:182913029:182913506	478	4	PPP1R1C	cg03598020	cg14296473	cg00808754	cg27439202														-5.32566
chr14:24641706:24642358	653	4	REC8	cg18512948	cg06351481	cg16094352	cg25152855														-5.35363
chr18:54622933:54623752	820	4	WDR7	cg17481023	cg20553072	cg13992114	cg05352517														-5.39925
chr10:119254201:119254968	768	4	EMX2OS	cg15186637	cg22760355	cg18199113	cg05577994														-5.44674
chr12:132262872:132263715	844	4	SFSWAP	cg04576398	cg18997918	cg21080633	cg00487848														-5.49793
chrX:30326328:30327110	783	4	NR0B1	cg21252909	cg13124710	cg00040455	cg11869614														-5.65522
chr2:167997037:167998077	1041	4	XIRP2	cg04745347	cg24096959	cg23700377	cg23398520														-5.80912
chr6:33087989:33089397	1409	4	HLA-DPB2	cg23376071	cg26784412	cg20839991	cg23917817														-5.88477
chr2:236945083:236945813	731	4	AGAP1	cg16901958	cg17658583	cg17754975	cg06179465														-5.90849
chr1:54513030:54514170	1141	4	TMEM59	cg22900813	cg10062150	cg02740507	cg20699740														-5.92634
chr5:140733385:140733601	217	4	PCDHGA4	cg01575930	cg22971091	cg27079776	cg18074562														-5.98562
chr3:194152479:194153899	1421	4	ATP13A3	cg00401094	cg08227659	cg05149988	cg20779955														-6.00484
chr1:236723079:236723358	280	4	HEATR1	cg25969768	cg10022533	cg04273156	cg24229231														-6.00859
chr16:52109206:52110522	1317	4	C16orf97	cg23674816	cg14815767	cg23114503	cg07387641														-6.17287
chr18:12492303:12493772	1470	4	SPIRE1	cg12633968	cg15734102	cg04717924	cg00962672														-6.22057
chr3:47820082:47821224	1143	4	SMARCC1	cg11047289	cg09353758	cg04588766	cg02981368														-6.40179
chr14:66972956:66973431	476	4	GPHN	cg15824062	cg18878921	cg23677229	cg19796174														-6.47893
chr5:44814092:44815149	1058	4	MRPS30	cg18012805	cg17195430	cg14550528	cg12577755														-6.54915
chr19:54227276:54228123	848	4	MIR516B2	cg13924954	cg12280326	cg22038985	cg04370182														-6.57286
chr16:14172524:14173035	512	4	MKL2	cg20931294	cg15367975	cg01548604	cg19595970														-6.66475
chr1:236925843:236925965	123	4	ACTN2	cg10228323	cg02659402	cg18412431	cg07504040														-6.72476
chr7:16921699:16922492	794	4	AGR3	cg11039314	cg06255943	cg21041127	cg19978910														-6.73713
chr13:109825279:109825971	693	4	MYO16	cg06088764	cg01261755	cg22112770	cg11021611														-6.77864
chr2:149215535:149216409	875	4	MBD5	cg06758980	cg20595490	cg04152151	cg25686162														-6.89048
chr11:1253904:1254421	518	4	MUC5B	cg14329644	cg13478001	cg24537237	cg25406011														-7.06143
chr16:11855405:11857256	1852	4	ZC3H7A	cg13312471	cg03961340	cg02846312	cg24195637														-7.08568
chr2:63175400:63176060	661	4	EHBP1	cg25760864	cg04479480	cg07012735	cg22058282														-7.17736
chrX:13352621:13353181	561	4	LINC01203	cg09651312	cg11842485	cg26465919	cg14219428														-7.2178
chr6:169631139:169631760	622	4	THBS2	cg12114933	cg08714544	cg06289444	cg04476508														-7.22825
chr6:32339208:32340955	1748	4	C6orf10	cg21195277	cg22863148	cg26166145	cg25145195														-7.23003
chr1:154404354:154405736	1383	4	IL6R	cg18748303	cg08098348	cg16295975	cg00982274														-7.35443
chr7:33196366:33197291	926	4	BBS9	cg16835955	cg12172475	cg11327560	cg02271603														-7.44387
chr9:33749059:33749416	358	4	PRSS3	cg16246284	cg01407664	cg22410499	cg14133635														-7.46747
chr17:44799470:44800237	768	4	NSF	cg25514439	cg19876689	cg08215334	cg18591130														-7.62146
chr10:126630534:126630765	232	4	ZRANB1	cg07260605	cg12421075	cg25936818	cg17607024														-7.6853
chr15:61503372:61504068	697	4	RORA	cg04705255	cg14543402	cg09354054	cg25521630														-7.72322
chr3:46304747:46305950	1204	4	CCR3	cg20417849	cg04116297	cg25676156	cg25386597														-7.77129
chr2:213886329:213886821	493	4	IKZF2	cg09777743	cg22028200	cg17563106	cg10554683														-7.88113
chr11:82924546:82925400	855	4	ANKRD42	cg04702535	cg12780569	cg27578502	cg19617033														-7.90603
chr5:39203007:39203251	245	4	FYB1	cg22437221	cg20380468	cg05839875	cg14808795														-7.9275
chr15:86162442:86163388	947	4	AKAP13	cg03796321	cg09427131	cg19568022	cg14933881														-7.9395
chr8:58982720:58983086	367	4	FAM110B	cg05320424	cg13711238	cg07043823	cg04229482														-7.96018
chr4:80928339:80929171	833	4	ANTXR2	cg23622893	cg11123060	cg03317078	cg12036619														-8.01651
chr10:92639506:92640996	1491	4	RPP30	cg26675263	cg17366224	cg18991915	cg16432644														-8.07753
chr14:76211269:76211789	521	4	TTLL5	cg00254204	cg07064604	cg10091523	cg21761538														-8.24725
chr8:28386716:28387957	1242	4	FZD3	cg06820725	cg05527782	cg20196141	cg26454401														-8.32181
chr10:70514549:70515244	696	4	SNORD98	cg18612237	cg07519218	cg23587343	cg02473439														-8.34971
chr6:38701414:38702258	845	4	DNAH8	cg14320905	cg27295145	cg06204066	cg23591403														-8.45556
chr2:70451753:70452935	1183	4	TIA1	cg23519325	cg14434028	cg13534992	cg20423569														-8.45852
chr11:107710989:107711836	848	4	SLC35F2	cg18976159	cg15523767	cg03851835	cg00670935														-8.4953
chr5:100226750:100227566	817	4	ST8SIA4	cg15969172	cg25570509	cg19138649	cg26629982														-8.60028
chr4:120226419:120227080	662	4	C4orf3	cg21745476	cg19443556	cg15568022	cg21997857														-8.82868
chr12:10330675:10330843	169	4	TMEM52B	cg18037912	cg03077730	cg19690148	cg16719299														-9.01476
chr2:231988403:231988642	240	4	HTR2B	cg25157172	cg19509703	cg22203451	cg16658156														-9.07775
chr5:10400545:10401343	799	4	March6	cg22846754	cg08252758	cg19553961	cg06722881														-9.09244
chr15:33256408:33257196	789	4	FMN1	cg18192694	cg06372909	cg08935046	cg18709415														-9.304
chr6:75794995:75796125	1131	4	COL12A1	cg11353250	cg00044107	cg22852845	cg05872835														-9.38848
chr4:113575231:113576593	1363	4	LARP7	cg21763998	cg10424589	cg24276053	cg01772447														-9.71193
chr3:27498161:27499075	915	4	SLC4A7	cg00907274	cg02808430	cg06798189	cg18759850														-9.83893
chr14:31358654:31359354	701	4	LOC100506071	cg13983673	cg13368734	cg12747588	cg20912041														-9.90017
chr4:68619622:68620594	973	4	GNRHR	cg24249880	cg20861041	cg19580576	cg07387716														-10.4366
chr2:190682467:190682679	213	4	PMS1	cg26976755	cg14967618	cg14717412	cg19151082														-10.4687
chr4:69179117:69179965	849	4	YTHDC1	cg15620737	cg12486486	cg08194212	cg04630161														-10.5549
chr12:10283049:10283763	715	4	CLEC7A	cg23892568	cg20849818	cg20896049	cg21250433														-10.7739
chr8:66932653:66932975	323	4	DNAJC5B	cg17056415	cg26975727	cg13760253	cg14437606														-11.26
chr8:82359567:82359799	233	4	PMP2	cg21851937	cg13202410	cg11537619	cg21649520														-11.3825
chr14:57075010:57075768	759	4	TMEM260	cg09262774	cg00771309	cg08547962	cg22198574														-11.4332
chr8:67925392:67926240	849	4	PPP1R42	cg16139635	cg22057519	cg01674643	cg20130062														-12.1927
chr3:57533508:57534461	954	4	DNAH12	cg04596640	cg10485101	cg22073539	cg26633926														-12.8986
chr4:52883367:52884431	1065	4	LRRC66	cg23789604	cg02376806	cg06618957	cg21513686														-14.0123
chr1:220310870:220312424	1555	4	IARS2	cg11170368	cg18397280	cg14332927	cg22535327														-16.005
chr13:76056784:76057739	956	3	TBC1D4	cg17878506	cg22476711	cg11286989															14.5424
chr7:146594213:146594670	458	3	CNTNAP2	cg06508056	cg03772219	cg25052941															7.824
chr2:227667368:227667569	202	3	IRS1	cg00684529	cg07435537	cg05012717															6.87485
chr18:53132185:53132359	175	3	TCF4	cg06444895	cg03353742	cg08828848															6.84089
chr15:95023397:95023911	515	3	MCTP2	cg21202576	cg14952037	cg15670329															6.17786
chr15:24831494:24832186	693	3	PWRN1	cg00397326	cg23103570	cg02110809															6.16937
chr9:34621668:34622261	594	3	DCTN3	cg07724682	cg21189480	cg02728263															6.05642
chr10:15026170:15026284	115	3	DCLRE1C	cg27298420	cg11190815	cg02801570															5.31109
chr13:107973266:107974609	1344	3	FAM155A	cg16641455	cg26777222	cg07278932															5.01117
chr6:161086715:161087439	725	3	LPA	cg17028067	cg07554745	cg11975608															5.0012
chr19:57646138:57647053	916	3	ZIM3	cg19345277	cg20414687	cg20876376															4.86386
chr6:45346247:45346351	105	3	SUPT3H	cg05112986	cg17348667	cg00975731															4.52905
chr12:133720350:133720646	297	3	ZNF10	cg17266357	cg16275707	cg03542152															4.33397
chr18:59156627:59156828	202	3	CDH20	cg03319695	cg18982895	cg15269115															4.223
chr13:93373017:93373482	466	3	GPC5-AS1	cg24434262	cg12504925	cg24552210															4.20363
chr3:181417368:181418456	1089	3	SOX2-OT	cg15094970	cg06283493	cg23801974															4.19119
chr3:154829011:154829128	118	3	MME	cg05702597	cg15921351	cg16769027															4.11833
chr11:133032572:133033385	814	3	OPCML	cg14483831	cg01751181	cg25487518															4.0501
chr19:9488238:9488547	310	3	ZNF559-ZNF177	cg16277399	cg06224278	cg07085900															3.87696
chr8:42994513:42995089	577	3	HGSNAT	cg03284554	cg26618437	cg20803232															3.6984
chr19:41036807:41037912	1106	3	SPTBN4	cg01334632	cg27461310	cg25665622															3.67105
chr2:166060400:166060639	240	3	SCN3A	cg18295068	cg20481642	cg01975548															3.56202
chr15:27011983:27012710	728	3	GABRB3	cg14156961	cg08606428	cg18649995															3.56033
chr9:27197397:27197646	250	3	TEK	cg05134455	cg01510433	cg15023598															3.55075
chr2:176957908:176958552	645	3	HOXD13	cg07175883	cg00319168	cg18229422															3.44473
chr19:9485501:9485524	24	3	ZNF177	cg00084205	cg25338308	cg14014261															3.36739
chr4:42151244:42152011	768	3	BEND4	cg02568467	cg02502025	cg05581918															3.26774
chr7:120835850:120836124	275	3	CPED1	cg23018003	cg00572007	cg16978437															3.26476
chr8:86141302:86141690	389	3	CA13	cg19472393	cg22120682	cg13824249															3.21367
chr17:19615875:19616016	142	3	SLC47A2	cg26872762	cg14279921	cg15708148															3.14423
chr1:3155161:3155418	258	3	PRDM16	cg09282201	cg04509221	cg04855369															3.03685
chr6:121757927:121758292	366	3	GJA1	cg03181829	cg01493740	cg17498101															3.01918
chr8:8560427:8560934	508	3	CLDN23	cg00074818	cg19436804	cg15441656															3.01671
chr12:6874105:6874709	605	3	PTMS	cg19683641	cg08568146	cg13729146															-3.00879
chr8:102063788:102063934	147	3	FLJ42969	cg24860990	cg07546433	cg05940538															-3.01083
chr20:45636800:45637305	506	3	EYA2	cg09980776	cg05588895	cg06934692															-3.02727
chr3:50294236:50295474	1239	3	GNAI2	cg02225986	cg06181697	cg16222802															-3.03958
chr10:71151778:71152020	243	3	HK1	cg07414270	cg17283083	cg26580302															-3.04621
chrX:12393802:12393951	150	3	FRMPD4	cg03291401	cg17318480	cg26049006															-3.07881
chr7:50547537:50548308	772	3	DDC	cg14806724	cg08870271	cg06085672															-3.08628
chr1:71411723:71412663	941	3	PTGER3	cg26672954	cg12945572	cg25415812															-3.0867
chr12:106993546:106994029	484	3	RFX4	cg08029358	cg04943586	cg11550586															-3.0947
chr1:70488845:70488931	87	3	LRRC7	cg16073238	cg12428624	cg16987738															-3.1019
chr12:3281658:3282076	419	3	TSPAN9	cg02052242	cg03534948	cg08124721															-3.1119
chr3:51860848:51861098	251	3	IQCF3	cg19422797	cg14357814	cg11616285															-3.11526
chr3:129321847:129322537	691	3	PLXND1	cg05490233	cg13314857	cg12177944															-3.11679
chr7:38503912:38505101	1190	3	AMPH	cg17134383	cg05349279	cg07648698															-3.12701
chr5:13919339:13919497	159	3	DNAH5	cg26992949	cg15416770	cg20380465															-3.13249
chr10:101942982:101943824	843	3	ERLIN1	cg17932911	cg26746309	cg14720757															-3.13876
chr10:128021322:128021421	100	3	ADAM12	cg20496568	cg27158677	cg24166018															-3.14033
chr9:136198682:136199172	491	3	SURF6	cg13616427	cg14047548	cg05776408															-3.1431
chr11:8736732:8737458	727	3	ST5	cg25873522	cg12303312	cg03830899															-3.15623
chr14:103160936:103161506	571	3	RCOR1	cg12160947	cg02954141	cg17050550															-3.16713
chr17:60766925:60767314	390	3	MRC2	cg26168577	cg02314166	cg01022859															-3.17023
chr5:137506599:137507213	615	3	BRD8	cg00363153	cg02091562	cg24618698															-3.17604
chr17:9631453:9631542	90	3	USP43	cg19275398	cg00950856	cg25841237															-3.17617
chr22:19558562:19559637	1076	3	LINC00895	cg19924375	cg01302034	cg12246109															-3.17978
chr2:100210257:100210490	234	3	AFF3	cg11451506	cg20803618	cg17362661															-3.20224
chr2:64836235:64837018	784	3	LINC02579	cg02270689	cg09950256	cg15928347															-3.20367
chr3:119528300:119528956	657	3	NR1I2	cg02241759	cg12702981	cg00836482															-3.20957
chr13:111995758:111996477	720	3	TEX29	cg05183386	cg06049661	cg27528242															-3.2163
chr8:145509547:145509651	105	3	BOP1	cg24042744	cg24605064	cg25344017															-3.23137
chr1:204956391:204957244	854	3	NFASC	cg20290360	cg20000132	cg15211598															-3.24126
chr16:70507094:70507115	22	3	FUK	cg10364459	cg04454426	cg21264724															-3.27859
chr1:9324232:9324393	162	3	H6PD	cg01975877	cg18595639	cg13131263															-3.28047
chr6:117204640:117205530	891	3	RFX6	cg00547021	cg22953445	cg19043106															-3.2844
chr8:26428926:26430574	1649	3	DPYSL2	cg08275047	cg08715935	cg17423443															-3.28754
chr17:17776021:17776622	602	3	TOM1L2	cg09413459	cg15939211	cg14899653															-3.28863
chr5:178564818:178565001	184	3	ADAMTS2	cg07124832	cg14533999	cg01387905															-3.29896
chr5:31268932:31269133	202	3	CDH6	cg18163325	cg19458741	cg07740790															-3.30557
chr2:240061475:240061601	127	3	HDAC4	cg11070119	cg26276167	cg10261601															-3.30753
chr8:22860884:22861513	630	3	RHOBTB2	cg20091591	cg07200851	cg01469760															-3.31045
chr10:73488971:73489276	306	3	CDH23	cg14953126	cg24544197	cg20373393															-3.31933
chr5:14712952:14713179	228	3	ANKH	cg19688830	cg24780086	cg17817067															-3.32506
chr2:121498194:121498812	619	3	GLI2	cg13872898	cg17870997	cg14311362															-3.3435
chr2:119916807:119917385	579	3	C1QL2	cg19774368	cg27402871	cg20883684															-3.35186
chr1:53752564:53753259	696	3	LRP8	cg21865716	cg03182945	cg15986392															-3.35904
chr10:81004884:81005505	622	3	ZMIZ1	cg07056602	cg19215199	cg16788025															-3.37444
chr17:40825798:40826212	415	3	PLEKHH3	cg24375399	cg06654691	cg22806907															-3.3774
chr9:138450911:138451741	831	3	PAEP	cg15873901	cg27540686	cg05132659															-3.3902
chr16:15876895:15877946	1052	3	MYH11	cg00021413	cg26840798	cg00146612															-3.40404
chr17:79686849:79687075	227	3	SLC25A10	cg06555404	cg27059552	cg11018805															-3.40668
chr9:37936386:37937279	894	3	SHB	cg03277499	cg25117329	cg00464647															-3.40984
chr11:17555063:17555193	131	3	USH1C	cg08469419	cg27062927	cg26561358															-3.41902
chr8:48883840:48884305	466	3	MCM4	cg05263058	cg09472026	cg06122257															-3.41999
chr5:146682971:146683439	469	3	STK32A	cg05380937	cg13875735	cg22712894															-3.43545
chr8:61593040:61593696	657	3	CHD7	cg04463722	cg05258489	cg05575639															-3.44951
chr8:144873782:144874841	1060	3	SCRIB	cg09720685	cg21476203	cg04140297															-3.45203
chr7:55176513:55177623	1111	3	EGFR	cg19664806	cg01461514	cg18809076															-3.46008
chr4:113208476:113209777	1302	3	TIFA	cg03736062	cg01980817	cg27512077															-3.46737
chr1:27426144:27426188	45	3	SLC9A1	cg20942867	cg13969197	cg12778567															-3.48111
chr5:126986187:126987506	1320	3	CTXN3	cg05407789	cg27336554	cg17597286															-3.48171
chr2:1932996:1933212	217	3	MYT1L	cg17731243	cg07834170	cg21465236															-3.4824
chr6:166921760:166921890	131	3	RPS6KA2	cg17280673	cg02135488	cg04126611															-3.49767
chr22:44584443:44585439	997	3	PARVG	cg09171428	cg01574410	cg15015018															-3.50794
chr13:36945214:36945555	342	3	SPART	cg24259599	cg18056874	cg14410132															-3.51253
chr5:150816311:150816620	310	3	SLC36A1	cg02740714	cg12704204	cg26492490															-3.54589
chr5:140872334:140873765	1432	3	PCDHGA1	cg12487901	cg15796536	cg02249657															-3.55158
chr4:87871089:87871296	208	3	AFF1	cg21593216	cg21046364	cg25739644															-3.55611
chr17:65386836:65387096	261	3	PITPNC1	cg03878285	cg16585554	cg01507342															-3.5848
chr13:33687497:33688048	552	3	STARD13	cg15565881	cg17181336	cg07260272															-3.58703
chr12:14682936:14683072	137	3	PLBD1	cg21748966	cg22367004	cg07780030															-3.59123
chr17:71287216:71287791	576	3	CDC42EP4	cg05676463	cg05550603	cg07996140															-3.59134
chr19:55484203:55485068	866	3	NLRP2	cg16481560	cg03251378	cg27211295															-3.59564
chr19:53843758:53844159	402	3	ZNF845	cg15381449	cg07064341	cg11880098															-3.60839
chr3:59759843:59760551	709	3	FHIT	cg20366397	cg06501038	cg01312475															-3.6125
chr9:139265098:139266293	1196	3	CARD9	cg07180658	cg05416955	cg13572237															-3.61279
chr2:121745872:121746437	566	3	GLI2	cg23087358	cg18519450	cg05360371															-3.61699
chr19:46969832:46969919	88	3	PNMA8A	cg00826632	cg08665416	cg25734089															-3.62474
chr18:14757886:14759044	1159	3	ANKRD30B	cg09263053	cg27619563	cg17332784															-3.62479
chr7:42005232:42005612	381	3	GLI3	cg11364256	cg01094108	cg12737854															-3.6398
chr4:88720546:88720640	95	3	IBSP	cg03296929	cg10969006	cg12584021															-3.67875
chr2:230101680:230102456	777	3	PID1	cg25863564	cg22741651	cg04006953															-3.6984
chr22:23491999:23493147	1149	3	RAB36	cg14565137	cg00044179	cg22970261															-3.71102
chr10:135033364:135033590	227	3	KNDC1	cg02393606	cg11716380	cg01776592															-3.71147
chr1:1625395:1625689	295	3	SLC35E2B	cg19018051	cg13440958	cg26114076															-3.71351
chr1:23435537:23436097	561	3	LUZP1	cg08133365	cg24762154	cg00723969															-3.71773
chr17:80319589:80320037	449	3	TEX19	cg15602217	cg02370023	cg21384114															-3.72002
chr5:121491488:121491852	365	3	LOC100505841	cg06932064	cg05462625	cg12637660															-3.75753
chr10:123605073:123605183	111	3	ATE1	cg04044227	cg11104177	cg09700833															-3.76025
chr17:750848:751709	862	3	NXN	cg16441900	cg14827391	cg01976810															-3.76379
chr7:204337:204593	257	3	FAM20C	cg18790057	cg23941963	cg02043342															-3.77909
chr2:6871880:6872536	657	3	LINC00487	cg13923035	cg16206618	cg01002322															-3.78271
chr11:1439920:1440589	670	3	BRSK2	cg03487739	cg08514645	cg08196319															-3.82748
chr9:107368167:107368897	731	3	OR13C2	cg20459527	cg16191523	cg13184811															-3.83738
chr19:4369393:4370001	609	3	SH3GL1	cg14040358	cg23827444	cg11592634															-3.84808
chr11:18815245:18816256	1012	3	PTPN5	cg06192447	cg05063537	cg18426842															-3.8515
chr6:149915201:149915780	580	3	RPS18P9	cg23078525	cg20681088	cg01547912															-3.86489
chr1:235292703:235293080	378	3	TOMM20	cg03731251	cg09010748	cg02720725															-3.86641
chr2:242004824:242005101	278	3	SNED1	cg17257554	cg18624016	cg01121603															-3.8715
chr1:53099053:53099352	300	3	SHISAL2A	cg11279444	cg18146843	cg00065957															-3.87853
chr3:127642529:127642852	324	3	KBTBD12	cg10730424	cg09292720	cg10621380															-3.89931
chr2:38264963:38265635	673	3	RMDN2-AS1	cg04153193	cg18944924	cg06522768															-3.89944
chr4:8242386:8242745	360	3	SH3TC1	cg05548903	cg15740575	cg11111226															-3.91152
chr12:3393711:3393872	162	3	TSPAN9	cg07691686	cg24732702	cg00292432															-3.91313
chr12:11001596:11002197	602	3	PRR4	cg12089169	cg23272369	cg07658646															-3.93402
chr2:234662401:234662894	494	3	UGT1A8	cg00963071	cg27361577	cg14323797															-3.94167
chr4:183688439:183689078	640	3	TENM3	cg14981034	cg09054951	cg04973839															-3.9742
chr19:16680997:16681337	341	3	MED26	cg27592530	cg03022965	cg05176759															-3.98263
chr11:71927581:71927938	358	3	FOLR2	cg19225151	cg03727207	cg11295113															-3.98518
chr1:156262783:156263520	738	3	GLMP	cg27228868	cg13895221	cg01927409															-3.98758
chr8:22131448:22131899	452	3	PIWIL2	cg08450523	cg03594078	cg12858593															-4.00366
chr18:55923895:55924888	994	3	NEDD4L	cg11211204	cg12079266	cg23757461															-4.01607
chr17:34314756:34315074	319	3	CCL14	cg18695509	cg14321245	cg14250838															-4.05136
chr11:64116165:64116279	115	3	CCDC88B	cg12797157	cg11657323	cg01998806															-4.06755
chrX:11455854:11456323	470	3	ARHGAP6	cg23605496	cg02652051	cg18524099															-4.07437
chr13:34216211:34216831	621	3	STARD13	cg02312226	cg24969303	cg02586306															-4.07979
chr9:132636402:132636787	386	3	USP20	cg02756502	cg14467134	cg10363202															-4.08495
chr19:35848214:35848801	588	3	FFAR3	cg26124029	cg12930839	cg21624359															-4.11579
chr13:110851535:110852582	1048	3	COL4A1	cg02673355	cg20917241	cg19005390															-4.14619
chr9:116341874:116342094	221	3	RGS3	cg02034088	cg13604445	cg17544208															-4.17774
chr7:231526:232095	570	3	FAM20C	cg14079359	cg20949644	cg27221674															-4.19188
chr5:156592780:156593331	552	3	FAM71B	cg14376424	cg23182674	cg09198083															-4.21155
chr11:57825916:57826364	449	3	OR9Q1	cg01899142	cg14961794	cg06143585															-4.23384
chr8:27307764:27308082	319	3	PTK2B	cg00782843	cg22914507	cg08606493															-4.23539
chr8:8868211:8868951	741	3	ERI1	cg05385075	cg17735925	cg03785763															-4.24093
chr19:56612425:56612729	305	3	ZNF787	cg01037768	cg26951705	cg10481100															-4.24547
chr6:144903239:144903884	646	3	UTRN	cg22393555	cg25459532	cg05169791															-4.25124
chr17:79122243:79122455	213	3	AATK	cg11684549	cg20558091	cg17737776															-4.26815
chr22:20019674:20019887	214	3	MIR185	cg23095729	cg00390484	cg00504285															-4.26896
chr11:104827790:104828083	294	3	CASP4	cg05558399	cg17552759	cg27315287															-4.27466
chr10:126226663:126227216	554	3	LHPP	cg19945019	cg12711710	cg18524177															-4.27639
chr5:148799955:148801073	1119	3	CARMN	cg06562888	cg09655487	cg17416790															-4.27936
chr14:20850434:20850836	403	3	TEP1	cg00235999	cg02471007	cg16538493															-4.29549
chr17:77147257:77147396	140	3	RBFOX3	cg11440009	cg20072359	cg25029998															-4.30445
chr20:60448776:60449051	276	3	CDH4	cg14028653	cg09716545	cg08093619															-4.31728
chr6:44240377:44241146	770	3	SPATS1	cg17044843	cg02770153	cg02886947															-4.32046
chr3:185158515:185159186	672	3	MAP3K13	cg15051881	cg16954310	cg08585862															-4.33048
chr4:79102910:79103290	381	3	FRAS1	cg23377571	cg20478578	cg20454115															-4.33309
chr12:112605709:112605764	56	3	HECTD4	cg13081522	cg18213653	cg17334719															-4.34066
chr17:40935998:40936150	153	3	WNK4	cg03294458	cg05614735	cg18963509															-4.38702
chr13:52701033:52701673	641	3	NEK5	cg18615369	cg17240198	cg27343363															-4.39768
chr7:150210980:150211152	173	3	GIMAP7	cg15704358	cg08037327	cg01827098															-4.433
chr4:1736942:1737129	188	3	TACC3	cg08741280	cg25112220	cg15847195															-4.44436
chr6:29706879:29707887	1009	3	HLA-F	cg03536022	cg25927551	cg11441173															-4.45212
chr9:139444604:139445932	1329	3	NOTCH1	cg14169008	cg00635155	cg03514009															-4.45863
chr7:4913520:4913760	241	3	RADIL	cg14453403	cg03338522	cg17916951															-4.47292
chr8:1623303:1623483	181	3	DLGAP2	cg19911493	cg10489318	cg24507457															-4.49538
chr17:73805953:73805997	45	3	UNK	cg04777612	cg13162581	cg05647756															-4.52629
chr18:67956589:67957767	1179	3	SOCS6	cg03553604	cg26200141	cg15709243															-4.53361
chr20:6022873:6023178	306	3	LRRN4	cg11631707	cg25167487	cg16291589															-4.53691
chr11:122647924:122649056	1133	3	UBASH3B	cg05608261	cg12883617	cg07928365															-4.55635
chr2:95535692:95536859	1168	3	TEKT4	cg07988218	cg02150767	cg09935512															-4.55775
chr4:96465502:96466095	594	3	UNC5C	cg22490991	cg17412542	cg06258305															-4.6213
chr20:18522590:18522950	361	3	SEC23B	cg23401541	cg10381249	cg12842083															-4.6431
chr10:134106565:134106619	55	3	STK32C	cg11443683	cg16983730	cg18527276															-4.64871
chr8:11287121:11287657	537	3	FAM167A-AS1	cg26218943	cg16105891	cg03059247															-4.659
chr9:134398299:134399021	723	3	POMT1	cg18447506	cg14032734	cg09439572															-4.66618
chr6:88229263:88230246	984	3	RARS2	cg16654319	cg11014672	cg18927979															-4.67893
chr17:2775086:2775940	855	3	RAP1GAP2	cg15182613	cg17429129	cg12141724															-4.70564
chr6:44184617:44186154	1538	3	SLC29A1	cg00330501	cg07561710	cg27593649															-4.72658
chr9:128328793:128329681	889	3	MAPKAP1	cg03628390	cg03103375	cg11158953															-4.73826
chr11:62751317:62751488	172	3	SLC22A6	cg14764768	cg14716435	cg19367449															-4.74135
chr12:129347288:129347679	392	3	GLT1D1	cg00779281	cg19774697	cg04999111															-4.74349
chr1:229685285:229685674	390	3	ABCB10	cg16340177	cg25129472	cg01129314															-4.75088
chr3:11519599:11519911	313	3	ATG7	cg06592829	cg19927020	cg24283662															-4.7772
chr3:68931577:68932410	834	3	FAM19A4	cg10987383	cg21390007	cg19994575															-4.79086
chrX:18373455:18373603	149	3	SCML2	cg17710066	cg06131666	cg04189389															-4.80515
chr12:114836014:114836794	781	3	TBX5	cg04562909	cg06717565	cg17554126															-4.8089
chr15:101986673:101987007	335	3	PCSK6	cg16035285	cg15587362	cg10403266															-4.84475
chr16:2288072:2288808	737	3	DNASE1L2	cg17300750	cg00684043	cg05268122															-4.85847
chr7:157477308:157478510	1203	3	PTPRN2	cg15771432	cg04207084	cg03515663															-4.88676
chr13:31314334:31315063	730	3	ALOX5AP	cg10901608	cg10138430	cg14799392															-4.9007
chr4:183957028:183957739	712	3	FAM92A1P2	cg25365748	cg25072945	cg05901679															-4.90543
chr20:55091359:55091646	288	3	RTFDC1	cg00943035	cg07743530	cg18475568															-4.90628
chr2:240181892:240182131	240	3	HDAC4	cg15122841	cg01955786	cg01146389															-4.90969
chr9:72043429:72043744	316	3	APBA1	cg02763189	cg11853350	cg08430686															-4.94229
chr17:47587632:47588046	415	3	NGFR	cg01638497	cg16280986	cg20413441															-4.97635
chr7:774534:774927	394	3	DNAAF5	cg20111107	cg12038694	cg10808707															-4.98175
chr1:51700514:51700771	258	3	RNF11	cg00162673	cg22730412	cg27339021															-4.98733
chr20:31037186:31037515	330	3	NOL4L	cg22575717	cg05465821	cg01608683															-4.99115
chr1:93249656:93250255	600	3	EVI5	cg03044067	cg02234780	cg21907663															-4.99578
chr2:236417185:236417627	443	3	AGAP1	cg16960943	cg00428160	cg17125141															-5.00924
chr5:121659199:121659326	128	3	SNCAIP	cg01547400	cg11373423	cg16549964															-5.02908
chr1:245673602:245673856	255	3	KIF26B	cg25008504	cg03878211	cg18234115															-5.04698
chr1:40709795:40710770	976	3	TMCO2	cg01303769	cg22102493	cg06207506															-5.06771
chrX:152686726:152687670	945	3	ZFP92	cg01467086	cg13397331	cg05655038															-5.08485
chr4:138974368:138974995	628	3	LINC00616	cg10647445	cg01842624	cg03582134															-5.08609
chr21:37258354:37258822	469	3	RUNX1	cg13686184	cg07330438	cg11319265															-5.09621
chr19:51830634:51831274	641	3	IGLON5	cg06667574	cg19725343	cg08874512															-5.09885
chr10:133087013:133087135	123	3	TCERG1L	cg12455797	cg18327147	cg26470482															-5.1088
chr7:1947168:1947452	285	3	MAD1L1	cg24403305	cg17667912	cg00822989															-5.11907
chrX:57937045:57937475	431	3	ZXDA	cg25930738	cg09249608	cg24826745															-5.1616
chr19:2986835:2987337	503	3	TLE6	cg09561849	cg16876823	cg18817664															-5.21951
chr2:47383522:47383720	199	3	STPG4	cg11552853	cg19651435	cg26444640															-5.22785
chr22:22896746:22896994	249	3	PRAME	cg16014177	cg20916605	cg19563426															-5.27258
chr10:17104215:17105309	1095	3	CUBN	cg11334510	cg22344918	cg16776967															-5.29981
chr6:7301954:7302610	657	3	SSR1	cg25934095	cg17504495	cg22416702															-5.30382
chr9:139606202:139606583	382	3	FAM69B	cg07078114	cg20347477	cg04523268															-5.32336
chr17:38304902:38305255	354	3	CASC3	cg17798439	cg11783951	cg15793218															-5.33743
chr6:43189132:43189523	392	3	CUL9	cg24771793	cg14600450	cg07833643															-5.34123
chr2:66688142:66688919	778	3	MEIS1	cg01692020	cg09422187	cg20701299															-5.3421
chr8:59906033:59906690	658	3	TOX	cg06182689	cg27158952	cg10599026															-5.3505
chr7:90227371:90227416	46	3	CDK14	cg17206555	cg04048472	cg24255859															-5.39713
chr14:93522787:93523542	756	3	ITPK1	cg16694631	cg16523645	cg14815343															-5.43716
chr3:13672222:13672983	762	3	FBLN2	cg13609584	cg03902135	cg06822293															-5.46798
chr6:112576342:112577117	776	3	LAMA4	cg18080303	cg08844365	cg19605080															-5.4696
chr16:87869757:87869970	214	3	SLC7A5	cg10099957	cg09285525	cg08798345															-5.49868
chr19:6590106:6590801	696	3	CD70	cg18475039	cg25949886	cg14870229															-5.51603
chr7:141356756:141357160	405	3	KIAA1147	cg26404235	cg18039658	cg11730418															-5.53609
chr4:3438579:3439095	517	3	HGFAC	cg13702185	cg10697032	cg11373356															-5.53732
chr1:2572242:2572909	668	3	TTC34	cg04276316	cg00804934	cg04995493															-5.53936
chr1:44417568:44418496	929	3	IPO13	cg04563783	cg10327168	cg18053955															-5.56607
chr8:622011:622346	336	3	ERICH1	cg09221709	cg07889790	cg06724674															-5.62151
chr12:133123459:133123942	484	3	FBRSL1	cg14034782	cg15104815	cg07116732															-5.68231
chr1:16235928:16236100	173	3	SPEN	cg19595981	cg21107320	cg00334168															-5.73382
chr2:240972338:240972927	590	3	OR6B2	cg02117364	cg19719678	cg26909602															-5.75227
chr3:185911208:185911519	312	3	DGKG	cg04086468	cg17802213	cg17293936															-5.75888
chr10:102743097:102743810	714	3	TWNK	cg07813460	cg19660186	cg19672644															-5.77875
chr8:67696597:67697930	1334	3	C8orf44-SGK3	cg19306357	cg24708204	cg09644829															-5.78762
chr9:5455064:5455361	298	3	CD274	cg04478497	cg00975815	cg00883027															-5.79488
chr17:13446497:13447150	654	3	HS3ST3A1	cg13911922	cg15566571	cg17720774															-5.82342
chr5:1416793:1417003	211	3	SLC6A3	cg21161187	cg07525751	cg09691393															-5.8374
chr11:131758858:131759565	708	3	NTM	cg11328898	cg10791722	cg11730020															-5.84407
chr9:13140948:13141095	148	3	MPDZ	cg00967199	cg11768833	cg03725749															-5.87901
chr17:80730232:80731080	849	3	TBCD	cg21891284	cg25134401	cg06765156															-5.88425
chr10:5786050:5786546	497	3	FAM208B	cg20839927	cg09245683	cg18686132															-5.90136
chr8:141057285:141057453	169	3	TRAPPC9	cg26048923	cg05910124	cg06693505															-5.9129
chr14:105347803:105348400	598	3	CEP170B	cg26999775	cg22445033	cg05793937															-5.9614
chr10:88475771:88476505	735	3	LDB3	cg19185706	cg24411726	cg15836705															-5.98917
chr6:30588193:30588689	497	3	PPP1R10	cg02172885	cg11330329	cg03473408															-6.08187
chr15:49288453:49289543	1091	3	SECISBP2L	cg02530801	cg20461257	cg14041987															-6.12996
chr6:75884800:75884860	61	3	COL12A1	cg15066504	cg16633701	cg12488810															-6.14804
chr11:33774898:33775208	311	3	FBXO3	cg01729197	cg11195392	cg17815944															-6.21702
chr4:37435982:37436666	685	3	NWD2	cg15362364	cg08718883	cg14752861															-6.22404
chrX:69269792:69270036	245	3	AWAT2	cg27053580	cg18512357	cg23904115															-6.235
chr4:169240829:169241417	589	3	DDX60	cg24678928	cg06648848	cg03237507															-6.2782
chr7:54270466:54271282	817	3	HPVC1	cg15545884	cg23860325	cg21336434															-6.28077
chr10:26558154:26558907	754	3	GAD2	cg02928885	cg21843814	cg12770250															-6.36735
chr11:1581101:1581959	859	3	MOB2	cg01720040	cg13811168	cg17500385															-6.36873
chr1:41218805:41218983	179	3	MIR30E	cg03909081	cg26820000	cg07387734															-6.38351
chr14:80100454:80100965	512	3	NRXN3	cg21731682	cg21233627	cg23787542															-6.40889
chr4:144477922:144478229	308	3	GUSBP5	cg08251355	cg02658218	cg10454594															-6.4513
chr20:15843035:15843396	362	3	MACROD2	cg15311956	cg21233141	cg00121303															-6.4529
chr15:57737565:57738258	694	3	CGNL1	cg13724533	cg07111861	cg25528643															-6.52299
chr5:112666197:112666914	718	3	MCC	cg09976389	cg04375230	cg24853975															-6.5783
chr6:129822623:129823454	832	3	LAMA2	cg13554209	cg08098264	cg14315006															-6.57942
chr1:31452994:31453133	140	3	PUM1	cg24502369	cg11704436	cg07335637															-6.58088
chr8:32568624:32569109	486	3	NRG1	cg13369532	cg06088880	cg26370815															-6.58718
chr12:80836629:80836867	239	3	PTPRQ	cg20238308	cg24684166	cg15535380															-6.72085
chr10:98062687:98062747	61	3	DNTT	cg19935065	cg00446115	cg03930857															-6.72538
chr8:101392378:101394188	1811	3	MIR4471	cg22122400	cg24835918	cg18549594															-6.74809
chr19:54183011:54183312	302	3	MIR519E	cg11179120	cg15554966	cg07433573															-6.76693
chr14:60573268:60574348	1081	3	PCNX4	cg13750269	cg09787852	cg21600166															-6.80133
chr10:119000927:119001066	140	3	SLC18A2	cg08521987	cg00512279	cg19721867															-6.84664
chr8:41570554:41570802	249	3	NKX6-3	cg13152952	cg10601625	cg12634208															-6.85695
chr3:50685355:50686177	823	3	MAPKAPK3	cg13629798	cg04647199	cg22950982															-6.86737
chr22:48885446:48886043	598	3	FAM19A5	cg22643811	cg19030607	cg27308329															-6.87149
chr4:15340694:15341149	456	3	C1QTNF7	cg15900188	cg19059132	cg22556943															-6.87298
chr7:39742975:39743095	121	3	RALA	cg24410653	cg04381962	cg12290171															-6.90142
chr7:158122151:158122468	318	3	PTPRN2	cg24154853	cg20384620	cg21649205															-6.95886
chr12:3646029:3646576	548	3	PRMT8	cg18822925	cg10458893	cg19027126															-6.982
chr6:34640204:34641099	896	3	C6orf106	cg06622996	cg09438782	cg07204005															-7.01515
chr3:186272430:186273256	827	3	TBCCD1	cg04479824	cg20808750	cg19939513															-7.01915
chr21:45543600:45544615	1016	3	PWP2	cg13668180	cg12690090	cg05279758															-7.07372
chr5:176270730:176270936	207	3	UNC5A	cg01476678	cg25667000	cg23292965															-7.14583
chr3:54392776:54393507	732	3	CACNA2D3	cg13950181	cg00846417	cg25681761															-7.15814
chr11:30601783:30602030	248	3	MPPED2	cg06790862	cg06902555	cg23944405															-7.19422
chrX:77914054:77914149	96	3	RTL3	cg25670900	cg27554875	cg03833774															-7.23255
chr8:6407134:6407812	679	3	MCPH1	cg19438658	cg15530351	cg20460488															-7.26572
chr4:185338596:185339813	1218	3	IRF2	cg24186458	cg05501617	cg21164418															-7.35927
chr2:216557601:216558607	1007	3	LINC00607	cg08461739	cg22528526	cg17218814															-7.36224
chr6:144968338:144969691	1354	3	UTRN	cg01095506	cg23948955	cg08057554															-7.38893
chr2:232673155:232673465	311	3	COPS7B	cg21620968	cg23666682	cg09930930															-7.53637
chr15:86106591:86107540	950	3	AKAP13	cg08104132	cg17152355	cg25737169															-7.57735
chr8:6386080:6386150	71	3	MCPH1	cg03908214	cg03459920	cg00159682															-7.61468
chr2:237489107:237489920	814	3	ACKR3	cg22908000	cg09462350	cg25295825															-7.63933
chr1:184836205:184836386	182	3	FAM129A	cg13100449	cg10736902	cg02677944															-7.65642
chr2:29353221:29353850	630	3	CLIP4	cg04533691	cg18283279	cg03248837															-7.6797
chr1:50609199:50609940	742	3	ELAVL4	cg20349753	cg20045834	cg17746562															-7.70027
chr15:55666362:55666689	328	3	CCPG1	cg20033079	cg20070464	cg18806815															-7.72564
chr21:35171352:35172165	814	3	ITSN1	cg06029962	cg11650372	cg26289452															-7.76656
chr7:50340218:50341210	993	3	IKZF1	cg26691849	cg24792317	cg08052546															-7.78085
chr1:241162281:241162718	438	3	RGS7	cg20011860	cg27199295	cg14022840															-7.79859
chrX:77092720:77092732	13	3	MAGT1	cg26222642	cg18223159	cg24436285															-7.84846
chr7:7758995:7759286	292	3	RPA3	cg26322315	cg13538637	cg21238197															-7.87043
chr3:179170617:179171801	1185	3	GNB4	cg01750654	cg04959597	cg00377865															-7.87065
chr20:33064101:33064906	806	3	ITCH	cg11385488	cg24253482	cg16924153															-7.91389
chr6:64286215:64286415	201	3	PTP4A1	cg24816178	cg19061145	cg15805540															-7.94606
chr11:31464220:31465522	1303	3	IMMP1L	cg14725614	cg11204665	cg14729927															-7.99175
chr6:64486807:64487480	674	3	EYS	cg04087455	cg08302484	cg25235044															-7.99792
chr8:117148567:117148984	418	3	LINC00536	cg26844350	cg01925525	cg24066561															-8.00175
chr10:75231355:75231980	626	3	PPP3CB	cg20690235	cg13159413	cg05879059															-8.03519
chrX:72668487:72668847	361	3	CDX4	cg15850390	cg13075926	cg16863294															-8.137
chr14:73756251:73756713	463	3	NUMB	cg08147389	cg00539836	cg21019608															-8.14192
chr10:22545524:22546215	692	3	LOC100130992	cg00229192	cg20734092	cg02336568															-8.14224
chr3:133502045:133502564	520	3	SRPRB	cg01917167	cg12183955	cg11941060															-8.15111
chr15:65983111:65983795	685	3	DENND4A	cg16542301	cg04203843	cg19409705															-8.16369
chr2:239971251:239972503	1253	3	HDAC4	cg10256332	cg26641275	cg01624333															-8.1793
chr13:51959454:51960210	757	3	INTS6	cg02904461	cg07288368	cg09089355															-8.26328
chr4:176734138:176734821	684	3	GPM6A	cg07394951	cg01392007	cg09885881															-8.33668
chr14:64562155:64562997	843	3	SYNE2	cg05580240	cg13037437	cg12367585															-8.3418
chr4:74921023:74921577	555	3	PPBPP2	cg03163246	cg12684958	cg13161770															-8.38613
chr17:46660940:46661340	401	3	HOXB3	cg00411072	cg19403924	cg11937577															-8.38627
chr2:240174613:240174659	47	3	HDAC4	cg06478504	cg17939889	cg14020052															-8.44412
chr1:84767696:84767934	239	3	SAMD13	cg13831082	cg03204322	cg22082682															-8.44792
chr21:35552652:35553467	816	3	LINC00310	cg15379025	cg04554720	cg06787912															-8.52247
chr10:90641389:90642003	615	3	STAMBPL1	cg16341836	cg21877477	cg23264429															-8.52583
chr14:81035047:81035143	97	3	CEP128	cg17685905	cg12719019	cg04253077															-8.61056
chr2:214493334:214493854	521	3	SPAG16	cg21987195	cg19657749	cg24947123															-8.61457
chr7:27625640:27626600	961	3	HIBADH	cg02498474	cg08093568	cg19961913															-8.71827
chr2:158157281:158157311	31	3	GALNT5	cg08784762	cg22689699	cg03673973															-8.73664
chr6:97247547:97247912	366	3	GPR63	cg08877853	cg15031384	cg05453679															-8.79022
chr6:55304539:55305315	777	3	HMGCLL1	cg02014117	cg11110768	cg24796699															-8.80406
chr6:30001703:30001949	247	3	ZNRD1ASP	cg00356815	cg03311335	cg11516226															-8.83538
chr1:214166090:214166209	120	3	PROX1	cg08448697	cg13921308	cg17394654															-8.90975
chr2:97466225:97467158	934	3	CNNM4	cg03668360	cg14817906	cg20555413															-8.92974
chr1:198510731:198511062	332	3	ATP6V1G3	cg26779448	cg21966541	cg02034706															-8.94488
chr2:1249660:1250979	1320	3	SNTG2	cg11712958	cg17481390	cg19095764															-8.9848
chr1:92441340:92441947	608	3	BRDT	cg22019697	cg26955377	cg11229758															-8.98843
chr4:70592196:70592914	719	3	SULT1B1	cg06574436	cg12570028	cg24139607															-9.00973
chr4:146075265:146076904	1640	3	OTUD4	cg12426338	cg11621146	cg00320766															-9.03689
chr8:28420496:28421125	630	3	FZD3	cg26758941	cg15357620	cg09049417															-9.03858
chrX:53656482:53657368	887	3	HUWE1	cg00142069	cg18765850	cg06867768															-9.05083
chr12:975824:976027	204	3	WNK1	cg04760447	cg02275004	cg00266647															-9.1361
chr6:56733060:56734221	1162	3	DST	cg15045554	cg01502353	cg12062175															-9.13751
chr5:56180609:56181765	1157	3	MAP3K1	cg01276313	cg05847191	cg11929948															-9.24162
chr22:26076856:26078040	1185	3	GRK3	cg02777122	cg14536332	cg06629954															-9.37765
chr6:97752691:97753647	957	3	MIR548H3	cg01823120	cg15134168	cg14756724															-9.38994
chr3:183733199:183733220	22	3	ABCC5	cg20639324	cg02918789	cg20075575															-9.4362
chr1:172570455:172571279	825	3	SUCO	cg06079302	cg14073650	cg27287834															-9.44251
chr6:10529935:10530035	101	3	GCNT2	cg22187251	cg09195098	cg27213238															-9.56091
chr7:87906307:87906614	308	3	STEAP4	cg25063097	cg23130457	cg12308110															-9.56091
chr17:29482076:29482914	839	3	NF1	cg12712074	cg01520325	cg16919546															-9.5779
chr2:144414276:144415021	746	3	ARHGAP15	cg16530978	cg04374059	cg00617101															-9.65085
chr17:29624227:29624439	213	3	OMG	cg13772849	cg18232597	cg13759778															-9.73372
chr17:16313411:16314182	772	3	TRPV2	cg06244010	cg27131197	cg14406859															-9.7576
chr2:31613633:31613833	201	3	XDH	cg18696812	cg05872756	cg09045689															-9.81572
chr9:34206678:34207335	658	3	UBAP1	cg02859438	cg16310458	cg11664307															-9.95582
chr4:48155171:48155833	663	3	TEC	cg13020556	cg04081786	cg15098593															-10.0517
chr8:74638740:74639192	453	3	STAU2	cg19134688	cg11986479	cg25722471															-10.0969
chr5:75008688:75009014	327	3	POC5	cg20920033	cg15266787	cg08972357															-10.1444
chr14:69585491:69585980	490	3	DCAF5	cg02038402	cg25828656	cg25141153															-10.1888
chr13:100192088:100193220	1133	3	TM9SF2	cg03297924	cg20145798	cg13502189															-10.3275
chr11:94228640:94229354	715	3	ANKRD49	cg14662524	cg07410319	cg22038422															-10.4134
chr1:232652356:232652535	180	3	SIPA1L2	cg24597466	cg19366277	cg11908002															-10.4682
chr14:92270383:92270535	153	3	TC2N	cg11205298	cg07413457	cg01129247															-10.513
chr12:15717479:15718127	649	3	PTPRO	cg20229177	cg07529428	cg09332262															-10.5622
chr1:39586912:39587760	849	3	MACF1	cg03339096	cg03900366	cg20604062															-10.683
chr12:70194900:70195157	258	3	RAB3IP	cg03683612	cg23638660	cg13212982															-10.6942
chr2:175841606:175842284	679	3	CHN1	cg23799146	cg01073465	cg17374310															-10.7131
chr6:163875713:163876325	613	3	QKI	cg07370794	cg08557983	cg11552971															-10.934
chr3:168192704:168192883	180	3	EGFEM1P	cg13438559	cg13046207	cg11258439															-10.9351
chr11:77450740:77451597	858	3	RSF1	cg19815354	cg08783063	cg14628837															-10.9674
chr14:67729501:67730697	1197	3	MPP5	cg03487983	cg03713581	cg12189969															-10.9854
chr2:166747442:166747838	397	3	TTC21B	cg24480142	cg08032099	cg04056953															-11.0195
chr2:99744231:99744446	216	3	TSGA10	cg24030260	cg27656899	cg23300586															-11.2792
chr3:57631951:57633157	1207	3	DENND6A	cg02739438	cg13596396	cg26165075															-11.3137
chr1:25773972:25775333	1362	3	MACO1	cg25915134	cg15782465	cg06305393															-11.9676
chr1:216059689:216059721	33	3	USH2A	cg26294369	cg21829255	cg04232569															-12.5546
chr3:71216678:71217277	600	3	FOXP1	cg17805210	cg16770720	cg22828884															-13.3545
chr3:60067415:60067722	308	2	FHIT	cg03891015	cg05704547																11.9196
chr1:237970086:237970228	143	2	RYR2	cg25807027	cg11462469																8.4929
chr15:40040584:40040665	82	2	FSIP1	cg06560670	cg26629369																8.43143
chr9:21971256:21971430	175	2	MTAP	cg08686553	cg16606671																8.40871
chr2:69394936:69395604	669	2	ANTXR1	cg10942642	cg00410459																7.72832
chr21:31852793:31853031	239	2	KRTAP19-1	cg13139843	cg26571793																7.5959
chr13:108234261:108234701	441	2	FAM155A	cg14924326	cg27554518																7.48939
chr19:9326161:9326357	197	2	OR7D4	cg04487907	cg07551707																7.40706
chr2:160838936:160839557	622	2	PLA2R1	cg21825111	cg14032856																7.01531
chr11:26318731:26319368	638	2	ANO3	cg04815450	cg02284725																6.99763
chr13:92376203:92376559	357	2	GPC5	cg20849261	cg08523780																6.9768
chr13:101753209:101754121	913	2	NALCN	cg01415826	cg21482569																6.89507
chr8:93089634:93089686	53	2	RUNX1T1	cg26419469	cg14771437																6.76758
chr21:32411919:32412191	273	2	KRTAP19-8	cg21143159	cg06790305																6.67834
chr4:40553353:40553381	29	2	RBM47	cg07381989	cg20941280																6.65352
chr11:99196712:99196762	51	2	CNTN5	cg18371186	cg11222557																6.59447
chr1:248846293:248846394	102	2	OR14I1	cg13658092	cg25289056																6.51567
chr17:30470396:30470448	53	2	RHOT1	cg02431833	cg19557480																6.17648
chr13:94489650:94489815	166	2	GPC6	cg24236454	cg21651156																6.16096
chr19:52256222:52256460	239	2	FPR1	cg10240056	cg13617355																6.10615
chr9:4559720:4559892	173	2	SLC1A1	cg27061045	cg06917976																6.07432
chr7:18471077:18471461	385	2	HDAC9	cg13564905	cg07216069																5.98722
chr13:92712018:92712131	114	2	GPC5	cg12590158	cg18782104																5.8986
chr1:62761846:62761937	92	2	KANK4	cg09353705	cg00479443																5.80502
chr11:99564894:99564911	18	2	CNTN5	cg17309085	cg03977382																5.78277
chr13:94771444:94771958	515	2	GPC6	cg09239019	cg24729297																5.77915
chr10:114323333:114323359	27	2	VTI1A	cg23521262	cg12760659																5.77596
chr2:63085418:63085615	198	2	EHBP1	cg03332224	cg25150992																5.70845
chr15:26376267:26376645	379	2	LINC00929	cg09899531	cg06465736																5.69582
chr19:44762957:44763126	170	2	ZNF233	cg20313807	cg11395180																5.58125
chr8:27323467:27323666	200	2	CHRNA2	cg04035728	cg01104883																5.54438
chr15:25350925:25350938	14	2	SNORD116-29	cg09275980	cg03182528																5.49439
chr2:48698251:48698639	389	2	PPP1R21	cg25114597	cg13980307																5.45219
chr2:28491946:28492416	471	2	BABAM2	cg22864500	cg13119036																5.45132
chr11:19401080:19401272	193	2	NAV2	cg26336453	cg09469842																5.39724
chr3:13597750:13598359	610	2	FBLN2	cg15097422	cg03102887																5.32798
chr8:69986028:69986421	394	2	LINC01592	cg04725465	cg07124927																5.30552
chr5:9631581:9631798	218	2	TAS2R1	cg01824325	cg18027004																5.24784
chr1:91180334:91180913	580	2	BARHL2	cg09866757	cg18337783																5.22045
chr6:33388054:33388083	30	2	CUTA	cg04896295	cg12837744																5.1593
chr2:70139388:70139761	374	2	MXD1	cg03455798	cg24550641																5.11372
chr9:37679969:37680460	492	2	FRMPD1	cg04683582	cg06428819																5.05163
chr8:22398190:22398413	224	2	PPP3CC	cg19021985	cg27088421																5.05158
chr2:159940344:159940991	648	2	TANC1	cg00194325	cg24811970																4.98088
chr20:36688330:36688344	15	2	RPRD1B	cg12693782	cg27302151																4.97158
chr6:160112604:160112632	29	2	SOD2	cg27624424	cg13221458																4.96631
chr1:164532029:164532096	68	2	PBX1	cg25781627	cg14342938																4.90566
chr18:66464655:66465334	680	2	CCDC102B	cg19048534	cg23484392																4.89945
chr2:206951646:206952159	514	2	INO80D	cg06762477	cg26258077																4.80213
chr3:68051933:68052355	423	2	FAM19A1	cg26958775	cg09924689																4.78953
chr2:208395896:208396116	221	2	CREB1	cg07623923	cg16641411																4.75037
chr2:197852813:197852904	92	2	ANKRD44	cg12775795	cg13283691																4.74199
chr7:92777215:92777530	316	2	SAMD9L	cg02926985	cg00819029																4.69674
chr3:135911783:135912607	825	2	MSL2	cg03335207	cg23257386																4.68504
chr14:100021063:100021745	683	2	CCDC85C	cg15650039	cg01824170																4.64521
chr2:238726969:238727078	110	2	RBM44	cg10533725	cg15120863																4.62013
chr12:120485234:120486023	790	2	BICDL1	cg06058902	cg09764773																4.61114
chr5:137797039:137797130	92	2	EGR1	cg22509422	cg21569576																4.60508
chr20:32979070:32979123	54	2	ITCH	cg03228624	cg14665292																4.58326
chr2:2321772:2321788	17	2	MYT1L-AS1	cg03221579	cg15300436																4.57283
chr20:29896928:29896981	54	2	DEFB116	cg11509284	cg03667422																4.57198
chr1:155271423:155271762	340	2	PKLR	cg21985470	cg15490880																4.47652
chr10:75118887:75119064	178	2	CFAP70	cg23167087	cg05444548																4.41452
chr6:16436898:16437561	664	2	ATXN1	cg20931305	cg20859896																4.38855
chr1:158939081:158939868	788	2	PYHIN1	cg10194503	cg07914469																4.38234
chr7:50108936:50109363	428	2	ZPBP	cg18874294	cg25080151																4.30894
chr2:192167928:192168559	632	2	MYO1B	cg06825310	cg13231232																4.30604
chr8:26720076:26720681	606	2	ADRA1A	cg02776627	cg23289779																4.29815
chr5:133559272:133559957	686	2	MIR3661	cg26645468	cg14205800																4.28928
chr15:49575798:49576480	683	2	GALK2	cg03431368	ch.15.607847R																4.28088
chr10:90728242:90728300	59	2	FAS	cg10245319	cg27571617																4.27577
chr5:126670973:126671153	181	2	MEGF10	cg17805864	cg04983431																4.27459
chr3:158981757:158982084	328	2	IQCJ	cg05439451	cg17391647																4.2674
chr14:72489416:72489762	347	2	RGS6	cg07846460	cg00840927																4.2653
chr21:43222961:43223359	399	2	PRDM15	cg18151030	cg16276113																4.2328
chr14:102277162:102277400	239	2	PPP2R5C	cg18931446	cg14691266																4.23223
chr11:10602522:10603090	569	2	MRVI1-AS1	cg03787988	cg18905052																4.19757
chr7:3801491:3801826	336	2	SDK1	cg18395354	cg12450901																4.17883
chr16:71697888:71697953	66	2	PHLPP2	cg22991191	cg24223497																4.15768
chr4:22715333:22715769	437	2	GBA3	cg17751101	cg23167559																4.13711
chrX:130917681:130918139	459	2	FIRRE	cg22681487	cg13063778																4.11029
chr9:125314173:125314394	222	2	OR1N2	cg05389237	cg04778907																4.05802
chr6:16410278:16410306	29	2	ATXN1	cg13534394	cg04075376																4.033
chr14:52030928:52031748	821	2	FRMD6	cg14252844	cg24047124																4.00354
chr12:8694468:8695028	561	2	CLEC4E	cg14909213	cg25252965																4.0002
chr20:2281367:2281388	22	2	TGM3	cg06626825	cg10130209																3.99744
chr9:88844429:88845082	654	2	C9orf153	cg14325674	cg06647721																3.99345
chr6:21593129:21593587	459	2	SOX4	cg19360886	cg20623229																3.98977
chr12:71836518:71837175	658	2	TSPAN8	cg25285440	cg15909056																3.97129
chr12:18872856:18872931	76	2	PLCZ1	cg09610957	cg14685458																3.96139
chr11:19416398:19416751	354	2	NAV2	cg12825867	cg03529555																3.95671
chr6:27210913:27210934	22	2	PRSS16	cg02055264	cg07107628																3.93686
chr12:30831197:30831548	352	2	IPO8	cg17329676	ch.12.679484R																3.93413
chr1:20643184:20644147	964	2	VWA5B1	cg09966866	cg24339370																3.91697
chr4:139964223:139964398	176	2	NOCT	cg11324184	cg22094599																3.8929
chr2:198947272:198947445	174	2	PLCL1	cg18353095	cg17003729																3.88181
chr18:42491385:42491830	446	2	SETBP1	cg06668464	cg11637316																3.88129
chr11:4901861:4902464	604	2	OR51T1	cg14766820	cg06977987																3.85108
chr7:157953501:157953935	435	2	PTPRN2	cg22289432	cg09044928																3.84237
chr3:183605477:183606441	965	2	PARL	cg18805517	cg02389851																3.84096
chr19:15921403:15921959	557	2	OR10H1	cg12755400	cg26250400																3.83795
chr7:139541723:139542265	543	2	TBXAS1	cg02212921	cg00943809																3.83274
chr18:70210433:70210494	62	2	CBLN2	cg03561455	cg19202058																3.8312
chrX:130534283:130534532	250	2	IGSF1	cg09569737	cg25285723																3.82173
chr12:106972305:106972569	265	2	RFX4	cg17037931	cg05581802																3.78031
chr11:131934835:131935145	311	2	NTM	cg16257533	cg19551248																3.77006
chr11:86308660:86308770	111	2	ME3	cg13046704	cg10025652																3.76634
chr1:27214630:27215365	736	2	GPN2	cg05391643	cg10692757																3.76548
chr20:21163727:21164508	782	2	KIZ	cg26452556	cg20851187																3.75169
chr10:53149004:53149243	240	2	PRKG1	cg17730149	cg04605697																3.73727
chr6:147192210:147192944	735	2	STXBP5-AS1	cg10939001	cg06438352																3.69317
chr1:87620483:87620981	499	2	LINC01140	cg10277282	cg11803406																3.68846
chr8:31613244:31613246	3	2	NRG1	cg23592502	cg17403054																3.68298
chr7:107443898:107443940	43	2	SLC26A3	cg04996020	cg26791894																3.68149
chr4:124753863:124753965	103	2	LINC01091	cg07092135	cg07917629																3.64109
chr15:25351949:25352011	63	2	IPW	cg17253909	cg14027189																3.63765
chr11:122177231:122177827	597	2	MIR100HG	cg08181212	cg01385043																3.6295
chr7:45129214:45129337	124	2	NACAD	cg12908802	cg02023043																3.62721
chr8:136659278:136659294	17	2	KHDRBS3	cg01355027	cg00001810																3.60901
chr10:93916288:93916533	246	2	CPEB3	cg10754794	cg05544764																3.57061
chr6:27115249:27116113	865	2	MIR3143	cg16636692	cg02704907																3.52513
chr14:48259138:48259163	26	2	LINC00648	cg15122149	cg12152185																3.51972
chr4:56504251:56504657	407	2	NMU	cg19119369	cg04528240																3.51416
chr3:49593425:49593904	480	2	BSN-AS2	cg13444307	cg26443994																3.48945
chr5:161111544:161112334	791	2	GABRA6	cg21448226	cg19537070																3.47901
chr18:21794764:21795073	310	2	OSBPL1A	cg05709468	cg11320244																3.47337
chr1:3300807:3301446	640	2	PRDM16	cg14767338	cg02484476																3.43998
chr1:203840145:203840808	664	2	SNRPE	cg24721789	cg18378955																3.41874
chr18:74805219:74805722	504	2	MBP	cg07165529	cg11376709																3.41566
chr1:247692868:247693002	135	2	GCSAML	cg06490751	cg16429208																3.40703
chr2:54394228:54394765	538	2	ACYP2	cg09058170	cg03302253																3.367
chr3:157003097:157003521	425	2	VEPH1	cg09028088	cg24831110																3.36139
chr18:61442792:61443038	247	2	SERPINB7	cg02134397	cg17251713																3.34995
chr11:7059980:7060500	521	2	NLRP14	cg25203856	cg18752774																3.34979
chr2:201482743:201483314	572	2	AOX1	cg18109965	cg04247014																3.32154
chr1:8035305:8035582	278	2	PARK7	cg14150803	cg17015260																3.31843
chr12:213776:214000	225	2	IQSEC3	cg11916478	cg05962028																3.22235
chr15:86805078:86805563	486	2	AGBL1	cg17830280	cg04170298																3.22016
chr15:52089335:52089826	492	2	TMOD2	cg10859771	cg19163367																3.21213
chr1:93912688:93912802	115	2	FNBP1L	cg01196158	cg01808739																3.19323
chr6:5422880:5423638	759	2	FARS2	cg09053858	cg08860409																3.18032
chr10:658638:658822	185	2	DIP2C	cg09444036	cg00163294																3.18015
chr10:71145327:71145968	642	2	HK1	cg17134509	cg04198750																3.14827
chr13:101359058:101359676	619	2	NALCN-AS1	cg07902085	cg25722795																3.14198
chr1:226184375:226184782	408	2	SDE2	cg15103937	cg26788737																3.10483
chr18:18690791:18690843	53	2	ROCK1	cg07557796	cg09449490																3.09402
chr11:126322278:126322576	299	2	KIRREL3	cg22080940	cg16837557																3.09242
chr12:106468903:106469246	344	2	NUAK1	cg15069849	cg24577940																3.07853
chr21:31692465:31692604	140	2	KRTAP26-1	cg18822544	cg17300423																3.07514
chr17:39410936:39411081	146	2	KRTAP9-9	cg23124239	cg10582034																3.07196
chrX:41546814:41547733	920	2	GPR34	cg08523214	cg21315986																3.06623
chr1:224492479:224492828	350	2	NVL	cg09203622	cg06097821																3.05412
chr15:23895160:23895756	597	2	MAGEL2	cg23011516	cg09782833																3.05111
chr8:13222600:13223028	429	2	DLC1	cg00943359	cg11847920																3.02815
chr14:76372603:76372729	127	2	TTLL5	cg11196384	cg16210520																3.02811
chr3:44762171:44762658	488	2	ZNF502	cg12386808	cg01012495																3.02534
chr8:10834039:10834132	94	2	XKR6	cg00391418	cg04771169																3.02318
chr10:98803335:98803730	396	2	SLIT1	cg15397740	cg09913782																3.01947
chr22:31257528:31257590	63	2	OSBP2	cg19773510	cg08036104																3.0093
chr19:11157845:11158716	872	2	SMARCA4	cg24848429	cg11518040																-3.00144
chr4:147357721:147358444	724	2	SLC10A7	cg03592045	cg05477920																-3.00235
chr17:75290917:75290966	50	2	Sept9	cg24576026	cg15096327																-3.00341
chr8:117891043:117891472	430	2	RAD21	cg26593159	cg24824293																-3.00824
chr5:32712623:32712879	257	2	NPR3	cg17630392	cg22345692																-3.01006
chr10:131321587:131321947	361	2	MGMT	cg24580056	cg14129786																-3.01011
chr2:206578703:206579059	357	2	NRP2	cg15778095	cg24538292																-3.0137
chr1:10687113:10687618	506	2	PEX14	cg16337628	cg14170597																-3.018
chr12:57556196:57556326	131	2	LRP1	cg10732016	cg13541524																-3.01893
chrX:133678716:133678817	102	2	MIR450B	cg19112977	cg15848449																-3.02049
chr2:241677102:241677332	231	2	KIF1A	cg26745861	cg12957132																-3.02414
chr16:719818:720309	492	2	RHOT2	cg00369786	cg20142895																-3.03065
chr7:120716269:120716340	72	2	CPED1	cg19335617	cg24429175																-3.03111
chr2:241397429:241397486	58	2	PP14571	cg25446612	cg08485186																-3.03148
chr10:81143681:81144099	419	2	ZCCHC24	cg15058572	cg13814708																-3.03337
chr10:126374935:126375711	777	2	FAM53B	cg12551079	cg25592685																-3.03741
chr2:239200128:239200352	225	2	PER2	cg02424494	cg01011975																-3.0398
chr8:37632038:37632299	262	2	PLPBP	cg14859645	cg22378856																-3.04349
chr3:133143888:133144204	317	2	BFSP2	cg06638225	cg16980007																-3.04746
chr16:758544:758683	140	2	FBXL16	cg06537005	cg04184273																-3.04931
chr1:167095593:167095747	155	2	DUSP27	cg16660899	cg10951736																-3.05178
chr1:6532571:6533368	798	2	PLEKHG5	cg07820280	cg19900387																-3.05671
chr1:214167432:214167777	346	2	PROX1	cg04419315	cg02030460																-3.06076
chr20:1187652:1187989	338	2	C20orf202	cg01749702	cg08635403																-3.06708
chr21:46327720:46328106	387	2	ITGB2	cg18012089	cg06238967																-3.07674
chr1:247670081:247670246	166	2	GCSAML	cg12607287	cg08156039																-3.07684
chr7:92311665:92312250	586	2	CDK6	cg00622985	cg04568189																-3.08024
chr12:116598981:116599557	577	2	MED13L	cg21747005	cg06651530																-3.08195
chr3:63637118:63637129	12	2	SNTN	cg07384913	cg14492061																-3.08613
chr20:31188502:31188764	263	2	NOL4L-DT	cg05683867	cg10514969																-3.08665
chr11:71193499:71194166	668	2	NADSYN1	cg12474705	cg02099699																-3.0878
chr6:157334922:157335170	249	2	ARID1B	cg09290245	cg02247625																-3.08935
chr13:111975407:111975745	339	2	TEX29	cg20474972	cg01701742																-3.09549
chr7:2586532:2586681	150	2	BRAT1	cg10616859	cg25825008																-3.10503
chr11:78728817:78729725	909	2	TENM4	cg16686410	cg17758300																-3.1081
chr1:3410114:3410161	48	2	MEGF6	cg08390973	cg04344584																-3.11019
chr3:186965021:186965150	130	2	MASP1	cg04846432	cg12155575																-3.1125
chr18:35103983:35104118	136	2	CELF4	cg07962581	cg13511195																-3.11377
chr1:9065505:9066015	511	2	SLC2A7	cg06749269	cg03216475																-3.11389
chr7:76606384:76607336	953	2	DTX2P1-UPK3BP1-PMS2P11	cg24728257	cg11492524																-3.11559
chr15:83300338:83300356	19	2	CPEB1	cg19349713	cg02385725																-3.1202
chr12:121962631:121962881	251	2	KDM2B	cg23737355	cg27162932																-3.12265
chr19:1555141:1555145	5	2	MEX3D	cg19569686	cg00410883																-3.12274
chr17:78638554:78639001	448	2	RPTOR	cg01432609	cg24605576																-3.12486
chr14:104483540:104483793	254	2	TDRD9	cg04909225	cg11448247																-3.13444
chr22:44286350:44286613	264	2	PNPLA5	cg13635934	cg01708387																-3.13543
chr16:56699964:56700796	833	2	MT1H	cg11814643	cg05554151																-3.13741
chr2:20927951:20928037	87	2	LDAH	cg15033222	cg14757738																-3.14327
chr5:178150386:178150580	195	2	ZNF354A	cg12721951	cg01209881																-3.1448
chr5:79070077:79070239	163	2	CMYA5	cg07209550	cg11421779																-3.14566
chr4:2491441:2491659	219	2	RNF4	cg04688867	cg12514868																-3.14774
chr1:116191397:116191657	261	2	VANGL1	cg07644303	cg25773695																-3.14777
chr12:25249040:25249735	696	2	LRMP	cg05467845	cg14544303																-3.15403
chr20:60303394:60303881	488	2	CDH4	cg18519834	cg10754505																-3.15595
chr1:6581295:6581796	502	2	PLEKHG5	cg05709478	cg00821618																-3.16341
chr16:70820429:70820611	183	2	VAC14	cg11454863	cg26324464																-3.16422
chr6:24274008:24274442	435	2	DCDC2	cg05913208	cg26674112																-3.17952
chr14:101439962:101439978	17	2	SNORD114-17	cg06605460	cg18616409																-3.18129
chr1:104096517:104096621	105	2	AMY2B	cg13908518	cg23707905																-3.18497
chr18:13640835:13641255	421	2	LDLRAD4	cg06378441	cg04763150																-3.18821
chr1:226491298:226491905	608	2	LIN9	cg07879114	cg00779298																-3.19387
chr3:13579659:13579728	70	2	FBLN2	cg11862110	cg12886406																-3.19483
chr9:103344094:103344774	681	2	CAVIN4	cg04582128	cg16591476																-3.20119
chr8:143821739:143822543	805	2	SLURP1	cg10895433	cg06894628																-3.20682
chrX:67416489:67416505	17	2	OPHN1	cg02113109	cg00372263																-3.2077
chr15:74044060:74044539	480	2	C15orf59	cg01354581	cg27655921																-3.21152
chr5:172070871:172071452	582	2	NEURL1B	cg07073140	cg12017772																-3.21215
chr1:32207700:32208222	523	2	ADGRB2	cg20975182	cg00901198																-3.21466
chr10:126301842:126302546	705	2	LHPP	cg21390852	cg18593374																-3.21489
chr10:48208808:48208812	5	2	AGAP9	cg00033396	cg19101988																-3.21701
chr1:3128175:3128286	112	2	PRDM16	cg26913155	cg02769687																-3.22862
chr12:6152854:6153115	262	2	VWF	cg01639943	cg10289319																-3.23568
chr22:36740752:36740776	25	2	MYH9	cg01592226	cg22033614																-3.24698
chr18:32844080:32844377	298	2	ZSCAN30	cg18508845	cg23704603																-3.2471
chr6:80248448:80248629	182	2	LCA5	cg24505803	cg17671461																-3.25223
chr2:220333683:220333756	74	2	SPEG	cg07582167	cg23712156																-3.25249
chr4:90226782:90227074	293	2	GPRIN3	cg07552354	cg02734358																-3.25491
chr16:68826954:68827444	491	2	CDH1	cg22913031	cg04853319																-3.26636
chr12:19668405:19668616	212	2	AEBP2	cg15271822	cg08146442																-3.26766
chr1:228591111:228591210	100	2	TRIM11	cg09115762	cg01512396																-3.272
chr4:151925530:151925536	7	2	LRBA	cg05345476	cg22695440																-3.27365
chr22:46791660:46791663	4	2	CELSR1	cg14399912	cg20218049																-3.27773
chr10:73843982:73844130	149	2	ANAPC16	cg04215897	cg14614581																-3.28523
chr15:81411055:81411066	12	2	CFAP161	cg05624577	cg08662227																-3.28728
chr16:75516902:75517052	151	2	CHST6	cg16633485	cg01174085																-3.29459
chr1:209931334:209931457	124	2	TRAF3IP3	cg22916645	cg25280513																-3.30161
chr16:14603070:14603915	846	2	PARN	cg10148816	cg26949715																-3.31048
chr6:150945407:150945640	234	2	PLEKHG1	cg17844248	cg25410105																-3.31244
chr6:90321992:90322742	751	2	ANKRD6	cg13776850	cg13490911																-3.31519
chr9:37666803:37666886	84	2	FRMPD1	cg07777964	cg19655507																-3.31917
chr1:31654355:31654453	99	2	NKAIN1	cg11958060	cg25010788																-3.32236
chrX:53317377:53317624	248	2	IQSEC2	cg17483423	cg13723069																-3.32511
chrX:133676860:133677120	261	2	MIR450B	cg10796603	cg03183106																-3.3312
chr15:88477037:88477046	10	2	NTRK3	cg04726653	cg22970926																-3.33188
chr16:57074517:57075229	713	2	NLRC5	cg10854209	cg03754428																-3.33244
chr2:95454285:95454535	251	2	ANKRD20A8P	cg23426231	cg13149744																-3.3351
chr11:76814824:76815058	235	2	CAPN5	cg13916398	cg02742531																-3.34038
chr12:81231954:81232149	196	2	LIN7A	cg06990439	cg19130180																-3.34167
chr2:42175341:42175351	11	2	C2orf91	cg18011517	cg21708738																-3.34612
chr1:246469182:246469415	234	2	SMYD3	cg06188585	cg26939732																-3.34613
chr15:76448252:76448298	47	2	TMEM266	cg18864364	cg25901207																-3.35119
chr19:6475456:6475497	42	2	DENND1C	cg03730946	cg14798653																-3.36131
chrX:95592766:95592962	197	2	BRDTP1	cg19723367	cg06186228																-3.36689
chr13:114828455:114829170	716	2	RASA3	cg16962442	cg20382493																-3.36946
chr11:33673718:33673943	226	2	KIAA1549L	cg27469820	cg09443484																-3.37076
chr3:113213045:113213220	176	2	SPICE1	cg26746055	cg10572188																-3.37271
chr10:105654499:105655116	618	2	STN1	cg26865853	cg26888672																-3.3794
chr3:45128794:45128886	93	2	CDCP1	cg02028151	cg24944017																-3.38129
chr1:38026663:38026830	168	2	DNALI1	cg09240678	cg10843030																-3.38314
chr8:141551653:141552312	660	2	AGO2	cg25038337	cg12156363																-3.38609
chr7:56029683:56029902	220	2	NIPSNAP2	cg03259126	cg27251315																-3.39736
chr5:94989328:94989676	349	2	RFESD	cg02279591	cg12029646																-3.39752
chr3:33089501:33089948	448	2	GLB1	cg21929481	cg13215049																-3.39968
chr7:111977542:111977756	215	2	ZNF277	cg06644239	cg06410056																-3.40167
chr1:203136700:203137387	688	2	MYBPH	cg15052791	cg24876644																-3.40649
chr14:24612613:24613224	612	2	RNF31	cg10228706	cg02658046																-3.40661
chr2:1518383:1518668	286	2	TPO	cg24215279	cg09428674																-3.41029
chr7:64030739:64030969	231	2	LOC100128885	cg16803520	cg23856267																-3.41768
chr11:126525029:126525498	470	2	KIRREL3	cg21821329	cg15110918																-3.42023
chr8:102532761:102533612	852	2	GRHL2	cg03614686	cg03273057																-3.4211
chr10:72989211:72990169	959	2	UNC5B	cg22238397	cg11390659																-3.43071
chr8:26048414:26049117	704	2	PPP2R2A	cg26071551	cg17636135																-3.43418
chr7:101171145:101171330	186	2	COL26A1	cg14043540	cg23657388																-3.44177
chr2:167268207:167268219	13	2	SCN7A	cg19752565	cg17516862																-3.44196
chr17:7003986:7004689	704	2	ASGR2	cg19720984	cg03896813																-3.4462
chr10:49909285:49909779	495	2	WDFY4	cg09931872	cg03268306																-3.44828
chr18:33252406:33252936	531	2	GALNT1	cg18267380	cg02778335																-3.44852
chr17:75453827:75454130	304	2	Sept9	cg15811168	cg24136318																-3.4487
chr5:177374926:177374940	15	2	LOC728554	cg12571459	cg12564319																-3.44873
chr2:167168604:167168852	249	2	SCN9A	cg13425422	cg03466415																-3.46466
chr21:32719573:32720030	458	2	TIAM1	cg09425404	cg01349489																-3.46642
chr19:37678225:37678890	666	2	ZNF585B	cg26194843	cg15459807																-3.47165
chr11:120446108:120446427	320	2	GRIK4	cg00706240	cg24626597																-3.47917
chr17:55017213:55017495	283	2	COIL	cg24852140	cg16325176																-3.48088
chr15:81571004:81571365	362	2	IL16	cg08064733	cg16248171																-3.48098
chr11:77919886:77920092	207	2	USP35	cg07007841	cg20681307																-3.48769
chr9:94494891:94495272	382	2	ROR2	cg01942098	cg13944389																-3.4885
chr1:115270303:115270307	5	2	CSDE1	cg21052672	cg21844637																-3.4924
chr19:49173732:49173757	26	2	NTN5	cg15985418	cg03100511																-3.49522
chr22:50250283:50250494	212	2	ZBED4	cg20618087	cg15880211																-3.50153
chr2:106721264:106721344	81	2	UXS1	cg26154135	cg01105969																-3.50447
chr11:118096372:118096478	107	2	JAML	cg06957943	cg22533564																-3.50509
chr2:242128753:242128843	91	2	ANO7	cg15597136	cg07297111																-3.51003
chr5:150163018:150163071	54	2	SMIM3	cg24926320	cg16500585																-3.51051
chr22:18372116:18373047	932	2	MICAL3	cg27420610	cg04077322																-3.52213
chr9:135067385:135068203	819	2	NTNG2	cg09949045	cg17374726																-3.52281
chr12:13027685:13028038	354	2	RPL13AP20	cg02589949	cg06014227																-3.52398
chr2:242109132:242110084	953	2	PPP1R7	cg05216984	cg14239214																-3.52417
chr19:38684260:38684328	69	2	SIPA1L3	cg06018270	cg25690202																-3.52692
chr7:101959150:101959838	689	2	SH2B2	cg27275553	cg01590049																-3.5284
chr7:129667001:129667665	665	2	ZC3HC1	cg07616738	ch.7.2691555F																-3.53616
chr5:176759081:176759977	897	2	LMAN2	cg22143387	cg23483530																-3.5362
chr14:55800645:55800924	280	2	FBXO34	cg00703299	cg04236980																-3.53726
[truncated: 942 more rows]

## Sheet: Supporting data2_DMRs of BPAERI
Differentially methylated regions (DMRs), their encompassing genes and CpG sites, and their % methylation change in MCF-7 cells treated with the functional dose of BPA in the presence of ERI for 48 hrs when compared to control
[truncated: 1,421 more rows]

[truncated: 4 more sheets: Supporting data2_DMRs of BPFERI, Supporting data2_DMRs of BPSERI, Supporting data2_DMRs of ERI, Supporting data3_breast tissues]
